# Supplementary material for: Breeders that receive help age more slowly in a cooperatively breeding bird
Source: Nat Commun. 2019 Mar 21;10:1301. doi: 10.1038/s41467-019-09229-3 (PMC6428877; doi:10.1038/s41467-019-09229-3)
Supplement: Supplementary file 4 — Source Data [file 41467_2019_9229_MOESM4_ESM.xlsx]

## Sheet: Figure 1
BirdID	DominantMaleorFemale	Age	HelperPresent	Survival
21	BrM	13	0	0
22	BrM	13	0	1
25	BrM	13	0	0
29	BrM	13	0	1
40	BrF	12	0	0
42	BrM	12	0	1
44	BrM	10	0	1
44	BrM	11	0	1
44	BrM	12	0	0
51	BrM	9	0	1
51	BrM	10	0	1
51	BrM	11	0	1
51	BrM	12	0	1
51	BrM	16	0	0
64	BrF	9	1	1
64	BrF	10	0	0
65	BrM	9	1	1
65	BrM	10	0	0
75	BrM	9	0	0
78	BrF	9	0	1
78	BrF	10	0	1
78	BrF	11	0	1
78	BrF	12	0	0
163	BrF	10	0	0
168	BrF	7	1	1
168	BrF	8	1	1
168	BrF	9	0	1
168	BrF	10	0	1
169	BrF	8	0	1
169	BrF	9	0	1
169	BrF	10	0	1
169	BrF	11	0	0
171	BrF	7	0	1
171	BrF	8	0	0
172	BrF	7	0	1
172	BrF	8	0	0
176	BrM	8	0	1
176	BrM	9	1	1
176	BrM	10	0	1
176	BrM	15	0	0
178	BrM	8	1	1
178	BrM	9	0	0
199	BrF	10	1	1
199	BrF	11	1	1
199	BrF	12	1	1
199	BrF	13	1	1
199	BrF	17	1	0
200	BrM	8	0	1
200	BrM	9	0	1
200	BrM	10	0	1
200	BrM	11	0	0
207	BrF	8	1	1
207	BrF	9	0	0
208	BrM	7	0	1
208	BrM	8	0	0
215	BrM	8	0	1
215	BrM	9	0	1
215	BrM	10	0	1
215	BrM	11	0	0
216	BrM	8	1	1
216	BrM	9	1	1
216	BrM	10	1	1
216	BrM	11	1	1
217	BrF	8	1	0
220	BrM	8	0	1
220	BrM	9	0	1
220	BrM	10	0	1
220	BrM	11	0	1
221	BrM	10	1	1
221	BrM	11	0	1
221	BrM	15	0	1
293	BrM	8	0	0
297	BrF	9	1	1
297	BrF	10	1	1
298	BrM	8	1	0
308	BrF	6	1	1
308	BrF	7	1	1
308	BrF	8	1	1
308	BrF	9	1	1
329	BrF	8	1	1
329	BrF	9	1	1
331	BrM	9	0	0
436	BrM	4	0	1
436	BrM	5	0	1
436	BrM	6	0	1
436	BrM	7	0	1
441	BrF	4	0	1
441	BrF	5	0	1
441	BrF	6	0	1
441	BrF	7	1	1
441	BrF	11	0	1
444	BrF	4	0	1
444	BrF	5	0	1
444	BrF	6	0	1
444	BrF	7	0	1
447	BrF	4	0	1
447	BrF	5	0	1
447	BrF	6	0	1
447	BrF	7	0	0
448	BrM	4	0	0
449	BrF	3	0	1
449	BrF	4	0	1
449	BrF	6	1	1
450	BrF	5	0	1
450	BrF	6	0	1
450	BrF	7	0	1
453	BrM	3	0	1
453	BrM	4	0	1
453	BrM	5	0	1
453	BrM	6	0	1
453	BrM	10	0	1
453	BrM	13	0	1
453	BrM	14	0	1
453	BrM	15	0	1
453	BrM	16	0	0
454	BrF	6	1	1
454	BrF	7	0	1
454	BrF	11	0	0
455	BrF	5	1	0
457	BrF	4	0	1
457	BrF	5	0	1
457	BrF	6	0	0
458	BrF	4	1	1
458	BrF	5	1	1
458	BrF	6	1	1
458	BrF	7	0	1
458	BrF	11	0	1
459	BrF	7	0	1
459	BrF	11	1	1
459	BrF	14	1	0
462	BrF	4	1	1
462	BrF	5	0	1
464	BrF	4	0	0
466	BrF	3	0	1
466	BrF	4	0	1
466	BrF	5	0	1
466	BrF	6	0	0
467	BrM	4	0	1
467	BrM	5	0	1
467	BrM	6	0	1
467	BrM	7	0	1
469	BrF	4	0	1
469	BrF	5	0	1
469	BrF	6	0	1
469	BrF	7	0	0
470	BrM	4	0	1
470	BrM	5	0	1
470	BrM	6	0	0
472	BrF	4	0	1
472	BrF	5	0	1
472	BrF	6	0	1
472	BrF	7	0	1
472	BrF	11	0	1
472	BrF	14	0	1
472	BrF	15	0	1
472	BrF	16	0	0
477	BrM	4	0	1
477	BrM	5	0	0
479	BrF	4	0	1
479	BrF	5	0	0
494	BrM	6	1	1
494	BrM	7	0	1
494	BrM	8	0	1
494	BrM	9	0	1
495	BrM	3	0	1
495	BrM	4	0	1
495	BrM	5	0	1
495	BrM	6	0	1
497	BrM	3	0	1
497	BrM	4	0	1
497	BrM	5	1	1
497	BrM	6	0	1
497	BrM	10	1	1
497	BrM	13	1	1
497	BrM	14	0	0
499	BrM	3	1	1
499	BrM	4	1	1
499	BrM	5	1	1
499	BrM	6	0	1
499	BrM	10	0	1
500	BrF	5	1	1
500	BrF	6	0	1
501	BrM	2	0	1
501	BrM	3	0	1
501	BrM	4	0	1
501	BrM	5	0	1
501	BrM	9	0	1
502	BrF	3	0	1
502	BrF	4	0	1
502	BrF	5	0	1
502	BrF	6	0	0
503	BrF	3	0	1
503	BrF	4	0	1
503	BrF	5	0	1
503	BrF	6	0	1
503	BrF	10	0	1
503	BrF	13	0	1
503	BrF	14	0	0
504	BrF	3	0	1
504	BrF	4	0	1
504	BrF	5	0	1
504	BrF	6	1	1
505	BrF	3	0	1
506	BrM	3	0	1
506	BrM	4	0	1
506	BrM	5	0	1
506	BrM	6	0	1
507	BrM	3	0	1
507	BrM	4	0	1
507	BrM	5	1	1
507	BrM	6	1	1
507	BrM	10	0	1
507	BrM	13	1	1
507	BrM	14	0	1
507	BrM	15	0	0
508	BrF	3	0	1
508	BrF	4	0	0
509	BrM	3	0	1
509	BrM	4	0	1
509	BrM	5	0	1
509	BrM	5	0	1
509	BrM	6	0	1
510	BrM	3	1	1
510	BrM	4	0	1
510	BrM	5	0	1
510	BrM	5	0	1
510	BrM	6	0	1
510	BrM	10	0	1
510	BrM	13	0	1
510	BrM	14	1	0
511	BrF	3	0	1
511	BrF	4	0	1
511	BrF	5	1	0
522	BrF	3	0	1
522	BrF	4	0	1
522	BrF	5	0	1
522	BrF	6	0	1
523	BrM	3	0	1
523	BrM	4	0	1
523	BrM	5	0	1
523	BrM	6	0	1
524	BrF	3	1	1
524	BrF	4	0	1
524	BrF	5	1	1
524	BrF	6	1	1
524	BrF	10	0	1
525	BrM	3	0	1
525	BrM	4	0	1
525	BrM	5	0	1
525	BrM	6	0	1
529	BrF	3	0	0
530	BrF	3	1	1
530	BrF	4	1	0
531	BrF	3	0	1
539	BrM	3	0	1
540	BrM	3	0	1
540	BrM	4	0	0
542	BrF	5	0	1
543	BrF	3	0	1
543	BrF	4	0	0
544	BrM	3	0	1
544	BrM	4	0	1
544	BrM	5	0	1
544	BrM	6	0	1
544	BrM	10	0	1
545	BrM	3	0	1
545	BrM	4	0	0
549	BrM	3	0	1
549	BrM	4	0	1
550	BrM	3	0	1
550	BrM	4	1	0
551	BrF	3	0	0
554	BrF	4	0	1
555	BrM	3	0	1
555	BrM	4	0	1
557	BrM	3	0	1
557	BrM	4	0	1
557	BrM	5	0	1
557	BrM	6	0	1
559	BrM	3	0	1
561	BrF	3	0	1
561	BrF	4	0	1
561	BrF	5	0	0
562	BrM	3	1	1
562	BrM	4	0	1
562	BrM	5	0	0
563	BrF	3	0	1
563	BrF	4	0	1
563	BrF	5	0	1
563	BrF	9	0	1
563	BrF	12	0	1
563	BrF	13	0	0
595	BrF	3	0	1
595	BrF	4	0	1
595	BrF	5	0	1
595	BrF	6	0	1
595	BrF	10	0	1
596	BrF	3	0	1
596	BrF	4	0	1
596	BrF	5	1	1
596	BrF	6	0	0
597	BrM	2	0	1
597	BrM	3	0	1
597	BrM	4	0	1
597	BrM	5	1	1
601	BrF	3	0	1
601	BrF	4	0	1
601	BrF	5	0	1
601	BrF	6	0	1
602	BrM	3	0	1
602	BrM	4	0	1
602	BrM	5	0	1
602	BrM	6	0	1
604	BrF	3	0	1
604	BrF	5	1	1
604	BrF	6	1	1
605	BrM	4	0	1
605	BrM	5	1	0
606	BrM	3	0	1
606	BrM	4	0	0
607	BrM	5	0	1
607	BrM	5	0	1
607	BrM	6	0	1
607	BrM	6	0	1
609	BrM	3	1	1
609	BrM	4	1	1
609	BrM	5	1	1
609	BrM	6	1	1
609	BrM	10	1	1
627	BrF	3	0	1
627	BrF	4	0	1
628	BrF	3	0	1
628	BrF	4	1	1
628	BrF	5	0	1
628	BrF	6	0	1
629	BrM	3	0	1
629	BrM	4	0	1
629	BrM	5	0	1
629	BrM	6	0	1
630	BrF	3	0	0
632	BrM	3	0	1
632	BrM	4	0	1
632	BrM	5	0	1
632	BrM	6	0	1
633	BrM	3	1	1
634	BrM	3	1	1
634	BrM	4	0	1
634	BrM	5	1	1
634	BrM	6	1	1
634	BrM	10	0	1
635	BrF	3	0	1
635	BrF	4	0	0
636	BrM	3	0	1
636	BrM	4	0	0
637	BrM	3	1	1
637	BrM	4	1	0
638	BrF	5	1	1
638	BrF	6	1	1
639	BrF	4	0	1
639	BrF	5	0	1
640	BrF	3	0	1
640	BrF	4	0	1
663	BrF	3	0	1
663	BrF	4	0	1
663	BrF	5	0	1
663	BrF	6	0	1
665	BrF	3	0	1
665	BrF	4	0	0
666	BrF	3	0	1
666	BrF	4	0	1
666	BrF	5	0	1
666	BrF	6	0	1
666	BrF	10	0	1
668	BrM	3	0	1
668	BrM	4	0	1
668	BrM	5	1	1
670	BrF	4	0	1
670	BrF	5	0	1
670	BrF	6	0	1
672	BrM	3	0	1
672	BrM	4	0	1
672	BrM	5	0	0
674	BrM	3	0	1
674	BrM	4	0	1
674	BrM	5	0	0
675	BrF	3	0	1
675	BrF	4	0	0
676	BrM	3	0	1
676	BrM	4	0	1
676	BrM	5	0	1
676	BrM	6	0	1
677	BrF	3	0	1
677	BrF	4	1	1
677	BrF	5	1	1
677	BrF	6	1	1
774	BrF	2	0	1
774	BrF	3	0	1
774	BrF	4	0	1
774	BrF	5	0	1
776	BrM	2	0	1
776	BrM	4	0	1
776	BrM	5	0	1
792	BrF	14	0	0
823	BrF	2	1	1
823	BrF	3	0	1
823	BrF	4	0	1
823	BrF	5	0	1
823	BrF	9	0	0
824	BrM	2	0	0
825	BrF	2	0	1
825	BrF	3	0	1
825	BrF	4	0	1
825	BrF	5	0	1
826	BrF	4	0	1
826	BrF	5	1	1
827	BrF	2	0	1
827	BrF	3	1	0
831	BrM	2	1	0
832	BrF	2	0	1
832	BrF	3	0	1
832	BrF	4	0	1
832	BrF	5	0	1
832	BrF	9	0	1
833	BrF	2	0	1
833	BrF	3	0	1
833	BrF	4	0	1
833	BrF	5	0	0
835	BrF	2	0	1
835	BrF	3	0	1
835	BrF	4	0	1
835	BrF	5	0	0
836	BrM	2	1	1
836	BrM	3	0	0
837	BrM	2	0	1
837	BrM	3	0	1
837	BrM	4	0	0
838	BrF	2	0	1
840	BrF	2	0	1
840	BrF	3	0	1
840	BrF	4	0	1
840	BrF	5	1	1
842	BrM	2	0	0
844	BrF	3	0	0
845	BrF	2	0	1
845	BrF	3	0	1
845	BrF	4	0	1
845	BrF	5	0	1
845	BrF	9	0	1
845	BrF	12	0	1
846	BrM	2	0	1
846	BrM	3	0	0
847	BrM	2	0	1
847	BrM	3	0	1
847	BrM	4	1	1
847	BrM	5	0	1
848	BrF	3	0	1
848	BrF	4	0	1
849	BrM	2	0	1
849	BrM	3	0	1
849	BrM	4	0	1
849	BrM	5	1	1
849	BrM	9	0	0
850	BrF	2	1	1
850	BrF	3	0	0
851	BrM	2	0	1
851	BrM	3	0	0
852	BrM	2	0	0
853	BrF	2	0	1
853	BrF	3	0	1
853	BrF	4	0	1
853	BrF	5	0	0
854	BrM	2	0	1
854	BrM	3	1	0
855	BrF	2	0	1
855	BrF	3	1	0
856	BrM	3	0	1
857	BrM	2	0	1
858	BrF	2	0	1
858	BrF	3	0	1
858	BrF	4	0	1
858	BrF	5	0	1
859	BrF	3	0	1
859	BrF	4	0	1
860	BrM	2	0	1
860	BrM	3	0	0
862	BrF	2	0	1
862	BrF	3	0	1
862	BrF	4	0	1
862	BrF	5	0	1
862	BrF	9	0	1
863	BrF	2	0	1
864	BrM	2	0	0
865	BrM	2	0	1
865	BrM	3	0	1
865	BrM	4	0	1
865	BrM	5	0	1
866	BrM	2	0	1
866	BrM	3	0	0
868	BrM	2	0	1
868	BrM	3	0	0
869	BrF	2	0	1
869	BrF	3	0	1
869	BrF	4	0	1
869	BrF	8	0	1
869	BrF	11	0	1
869	BrF	12	0	1
869	BrF	13	0	1
869	BrF	14	0	0
872	BrF	2	1	0
873	BrM	2	1	1
873	BrM	3	0	0
877	BrM	2	0	1
877	BrM	3	0	0
878	BrF	2	0	1
878	BrF	3	0	0
879	BrM	2	0	1
879	BrM	3	0	0
880	BrF	2	0	1
880	BrF	3	0	0
884	BrM	2	1	0
886	BrM	3	0	1
886	BrM	4	0	1
890	BrM	2	0	1
890	BrM	3	0	1
890	BrM	4	0	1
911	BrM	4	0	1
911	BrM	5	0	1
911	BrM	9	0	1
911	BrM	12	0	1
911	BrM	13	0	1
911	BrM	14	1	1
911	BrM	15	1	1
911	BrM	16	0	0
912	BrF	2	0	1
912	BrF	3	1	1
912	BrF	4	0	1
912	BrF	5	0	1
912	BrF	9	1	1
912	BrF	12	0	1
912	BrF	13	0	1
912	BrF	14	0	0
914	BrF	3	0	1
914	BrF	4	0	1
914	BrF	5	0	0
915	BrF	2	0	1
915	BrF	3	0	1
915	BrF	5	0	1
915	BrF	9	0	0
916	BrM	3	0	0
917	BrM	4	0	1
917	BrM	5	0	1
919	BrF	2	0	1
919	BrF	3	0	1
919	BrF	4	0	1
919	BrF	5	0	1
919	BrF	9	0	1
920	BrM	2	0	0
921	BrM	2	0	1
921	BrM	4	1	1
921	BrM	5	1	1
921	BrM	9	0	0
922	BrM	2	0	1
922	BrM	3	1	1
922	BrM	4	0	1
922	BrM	5	0	0
924	BrF	2	0	1
924	BrF	3	0	1
924	BrF	4	0	1
924	BrF	5	0	1
925	BrF	2	0	1
925	BrF	3	0	1
925	BrF	4	0	1
925	BrF	5	0	1
927	BrF	2	0	1
927	BrF	3	0	1
927	BrF	4	0	1
927	BrF	5	0	1
927	BrF	9	0	0
929	BrM	3	0	1
929	BrM	4	0	1
929	BrM	5	0	1
929	BrM	9	0	1
930	BrF	5	0	1
930	BrF	9	0	1
930	BrF	12	0	1
930	BrF	13	0	1
930	BrF	14	0	1
930	BrF	15	1	1
930	BrF	16	1	1
930	BrF	17	1	1
930	BrF	18	0	0
931	BrF	2	0	1
932	BrF	9	0	0
941	BrM	2	0	1
941	BrM	3	0	0
942	BrF	2	0	1
942	BrF	3	0	0
947	BrM	2	1	1
947	BrM	3	0	0
949	BrF	2	0	1
949	BrF	3	0	1
949	BrF	4	0	1
951	BrF	2	0	1
951	BrF	3	0	1
951	BrF	4	0	1
1015	BrM	1	0	0
1017	BrF	4	0	1
1017	BrF	5	0	1
1017	BrF	6	0	1
1017	BrF	7	0	1
1017	BrF	11	0	1
1018	BrM	1	0	1
1018	BrM	2	0	1
1018	BrM	3	0	1
1018	BrM	4	0	1
1018	BrM	8	0	1
1018	BrM	11	1	1
1018	BrM	12	1	0
1019	BrF	3	1	0
1020	BrM	1	0	1
1020	BrM	2	0	1
1020	BrM	3	0	1
1020	BrM	4	0	1
1021	BrF	1	0	0
1022	BrF	2	0	1
1022	BrF	3	0	1
1022	BrF	4	0	1
1024	BrF	2	0	1
1024	BrF	3	0	1
1024	BrF	4	0	1
1024	BrF	8	0	1
1024	BrF	11	0	1
1024	BrF	12	0	0
1026	BrF	2	0	0
1028	BrM	2	0	1
1028	BrM	3	0	1
1028	BrM	4	0	1
1029	BrM	1	0	1
1029	BrM	2	0	1
1029	BrM	3	0	1
1029	BrM	7	0	1
1029	BrM	10	0	1
1029	BrM	12	1	1
1029	BrM	13	1	1
1029	BrM	14	0	0
1031	BrM	2	0	1
1031	BrM	3	0	1
1031	BrM	7	1	1
1031	BrM	10	0	1
1031	BrM	11	0	1
1031	BrM	12	0	1
1031	BrM	13	0	0
1032	BrM	2	0	1
1032	BrM	3	0	1
1037	BrM	1	0	1
1037	BrM	2	1	1
1037	BrM	3	0	1
1037	BrM	4	0	0
1039	BrM	1	0	1
1039	BrM	2	0	1
1039	BrM	3	0	1
1039	BrM	4	0	1
1040	BrM	2	0	1
1040	BrM	3	0	1
1040	BrM	4	0	1
1040	BrM	8	1	1
1041	BrM	1	0	1
1041	BrM	2	0	1
1041	BrM	3	0	0
1042	BrF	2	0	1
1042	BrF	7	0	1
1042	BrF	10	1	1
1042	BrF	11	0	1
1042	BrF	12	1	1
1042	BrF	13	1	1
1042	BrF	14	1	1
1042	BrF	15	1	1
1042	BrF	16	1	1
1043	BrF	1	0	1
1043	BrF	3	0	1
1043	BrF	4	0	1
1043	BrF	8	0	1
1043	BrF	11	0	1
1043	BrF	12	1	1
1043	BrF	13	0	1
1043	BrF	14	0	0
1045	BrM	2	0	1
1045	BrM	3	0	1
1047	BrM	2	0	1
1047	BrM	3	0	0
1049	BrF	2	0	1
1049	BrF	3	0	1
1055	BrF	1	0	0
1059	BrF	2	0	1
1059	BrF	3	0	1
1059	BrF	7	0	0
1062	BrM	2	0	1
1062	BrM	3	0	0
1063	BrM	2	0	1
1063	BrM	3	0	1
1130	BrF	2	0	1
1130	BrF	3	0	1
1151	BrM	1	0	1
1151	BrM	2	0	1
1151	BrM	3	0	0
1153	BrM	2	0	0
1154	BrM	1	0	1
1154	BrM	2	0	1
1154	BrM	3	0	1
1155	BrF	1	0	1
1155	BrF	2	0	1
1155	BrF	3	0	1
1155	BrF	7	0	1
1155	BrF	10	0	1
1156	BrM	2	0	1
1156	BrM	3	0	1
1157	BrM	1	0	0
1158	BrF	1	1	1
1158	BrF	3	0	1
1159	BrM	1	1	1
1159	BrM	2	1	1
1159	BrM	3	0	0
1160	BrF	1	0	1
1160	BrF	2	0	1
1160	BrF	3	0	0
1161	BrF	2	0	1
1161	BrF	3	0	1
1164	BrM	2	0	1
1164	BrM	3	0	1
1165	BrM	1	0	1
1165	BrM	2	0	1
1165	BrM	3	1	1
1165	BrM	7	0	1
1166	BrM	1	0	1
1166	BrM	2	0	1
1166	BrM	3	0	1
1166	BrM	7	0	1
1167	BrM	1	0	1
1167	BrM	2	0	1
1167	BrM	3	0	1
1168	BrM	2	1	1
1168	BrM	3	1	1
1169	BrM	1	0	0
1170	BrF	1	0	1
1170	BrF	2	0	1
1170	BrF	6	1	1
1170	BrF	9	0	1
1170	BrF	10	0	1
1170	BrF	11	0	0
1171	BrM	1	0	1
1171	BrM	2	0	1
1171	BrM	3	0	1
1171	BrM	7	0	1
1171	BrM	10	0	1
1171	BrM	11	0	1
1171	BrM	12	0	1
1171	BrM	13	0	0
1172	BrF	1	0	1
1172	BrF	2	0	1
1172	BrF	3	0	1
1172	BrF	7	0	1
1172	BrF	10	0	1
1172	BrF	11	0	1
1172	BrF	12	0	1
1172	BrF	13	0	0
1173	BrF	1	0	1
1173	BrF	2	0	1
1173	BrF	3	0	1
1174	BrM	1	0	0
1176	BrM	1	0	0
1177	BrF	1	0	1
1177	BrF	2	0	1
1177	BrF	3	0	1
1178	BrM	1	0	1
1178	BrM	2	0	1
1178	BrM	3	0	1
1182	BrF	1	0	0
1183	BrM	1	0	0
1184	BrM	1	0	1
1184	BrM	2	0	1
1184	BrM	3	0	1
1185	BrM	2	1	1
1185	BrM	3	1	1
1186	BrF	1	0	1
1186	BrF	2	0	1
1186	BrF	3	0	1
1187	BrM	2	0	1
1187	BrM	3	1	1
1187	BrM	7	0	1
1187	BrM	10	1	1
1187	BrM	11	0	1
1187	BrM	12	1	1
1187	BrM	13	0	1
1187	BrM	14	1	0
1188	BrM	2	0	1
1188	BrM	3	0	1
1189	BrM	1	0	0
1190	BrF	1	0	1
1190	BrF	2	0	1
1190	BrF	3	0	1
1190	BrF	7	0	1
1191	BrM	1	0	1
1191	BrM	2	0	1
1191	BrM	3	0	1
1193	BrF	1	0	1
1193	BrF	2	0	1
1193	BrF	3	0	1
1193	BrF	7	0	1
1193	BrF	10	0	1
1193	BrF	11	0	0
1195	BrF	2	0	1
1195	BrF	3	0	1
1195	BrF	7	1	1
1195	BrF	10	0	1
1195	BrF	11	0	1
1195	BrF	12	0	1
1195	BrF	13	0	1
1195	BrF	14	0	0
1196	BrM	1	0	1
1196	BrM	2	0	1
1196	BrM	3	0	1
1196	BrM	7	0	1
1196	BrM	10	0	1
1196	BrM	11	0	1
1196	BrM	12	0	1
1196	BrM	13	0	0
1198	BrM	1	0	1
1198	BrM	2	0	1
1198	BrM	3	0	1
1199	BrM	2	0	1
1199	BrM	3	0	1
1199	BrM	7	1	1
1199	BrM	10	0	1
1199	BrM	11	0	0
1200	BrF	2	0	1
1200	BrF	3	0	1
1200	BrF	7	0	1
1203	BrM	1	0	1
1203	BrM	2	0	1
1203	BrM	3	0	0
1206	BrF	1	0	0
1209	BrM	2	0	1
1211	BrM	1	0	1
1211	BrM	2	0	0
1212	BrM	1	1	1
1212	BrM	2	0	1
1212	BrM	3	1	0
1213	BrM	6	0	1
1214	BrM	2	0	1
1214	BrM	6	0	1
1215	BrM	2	1	0
1216	BrF	1	0	0
1218	BrF	2	0	1
1218	BrF	3	0	1
1221	BrM	6	0	0
1222	BrF	2	0	1
1235	BrF	1	0	1
1235	BrF	2	0	0
1240	BrF	1	0	0
1242	BrM	1	0	0
1243	BrM	2	0	1
1243	BrM	3	0	1
1244	BrF	1	0	1
1244	BrF	2	0	1
1244	BrF	6	0	1
1244	BrF	9	0	1
1244	BrF	10	0	1
1246	BrF	1	1	1
1246	BrF	2	1	0
1247	BrF	1	0	1
1247	BrF	2	0	1
1247	BrF	6	0	1
1268	BrM	1	0	1
1268	BrM	5	0	0
1271	BrF	1	1	1
1271	BrF	2	1	1
1272	BrF	6	1	1
1274	BrM	1	1	1
1274	BrM	2	0	1
1275	BrF	2	0	1
1275	BrF	6	0	1
1276	BrM	1	0	1
1276	BrM	2	0	1
1276	BrM	6	0	1
1276	BrM	9	0	0
1279	BrM	2	0	1
1286	BrM	2	0	1
1287	BrM	2	0	1
1287	BrM	6	0	1
1290	BrM	2	0	1
1304	BrF	1	0	1
1304	BrF	2	1	1
1305	BrF	2	0	1
1305	BrF	6	0	1
1305	BrF	9	0	1
1305	BrF	10	0	1
1305	BrF	11	0	0
1306	BrM	2	0	0
1345	BrF	1	0	1
1345	BrF	2	0	1
1346	BrF	2	0	1
1346	BrF	6	0	1
1347	BrF	1	0	0
1348	BrM	5	1	0
1355	BrF	2	0	1
1355	BrF	6	0	0
1356	BrM	1	0	1
1356	BrM	2	0	1
1356	BrM	6	0	1
1356	BrM	9	0	1
1356	BrM	10	0	1
1356	BrM	11	0	1
1356	BrM	12	0	0
1357	BrM	2	0	1
1358	BrM	6	0	1
1360	BrM	1	0	1
1360	BrM	2	0	1
1361	BrF	5	0	1
1361	BrF	8	0	1
1361	BrF	9	1	1
1361	BrF	10	1	1
1361	BrF	11	0	0
1362	BrF	5	0	0
1369	BrF	2	0	1
1369	BrF	6	0	1
1370	BrM	1	0	1
1370	BrM	6	0	0
1380	BrF	1	0	1
1380	BrF	2	0	1
1380	BrF	6	0	0
1381	BrM	2	0	1
1381	BrM	6	0	1
1382	BrF	1	1	1
1382	BrF	2	0	1
1384	BrF	5	0	1
1384	BrF	8	0	1
1384	BrF	9	0	1
1384	BrF	10	1	1
1384	BrF	11	1	0
1385	BrF	1	0	1
1386	BrF	2	0	1
1388	BrF	5	0	1
1390	BrF	5	0	0
1392	BrF	1	0	1
1392	BrF	2	0	1
1394	BrM	5	0	1
1394	BrM	8	0	1
1394	BrM	9	0	1
1394	BrM	10	0	1
1394	BrM	11	1	0
1395	BrM	1	0	1
1395	BrM	2	0	1
1395	BrM	6	0	1
1401	BrF	6	0	1
1401	BrF	9	0	1
1401	BrF	10	0	1
1401	BrF	11	0	1
1401	BrF	12	1	1
1403	BrF	1	0	1
1403	BrF	2	1	1
1403	BrF	6	0	1
1409	BrF	1	0	1
1410	BrF	1	0	0
1412	BrM	1	0	1
1412	BrM	5	0	1
1412	BrM	8	1	1
1412	BrM	9	0	1
1412	BrM	10	0	1
1412	BrM	11	0	1
1415	BrF	5	1	1
1415	BrF	8	1	1
1415	BrF	9	0	1
1415	BrF	10	0	1
1415	BrF	11	0	1
1415	BrF	12	0	1
1415	BrF	13	0	1
1415	BrF	14	0	0
1416	BrM	1	1	1
1419	BrF	4	0	1
1419	BrF	7	1	1
1419	BrF	8	1	1
1419	BrF	9	0	0
1429	BrF	4	0	1
1429	BrF	7	0	0
1430	BrM	1	0	1
1437	BrF	1	0	1
1437	BrF	5	0	1
1437	BrF	8	1	1
1437	BrF	9	0	0
1438	BrF	4	1	1
1438	BrF	7	0	1
1438	BrF	8	0	1
1438	BrF	9	0	1
1438	BrF	11	0	1
1438	BrF	12	0	1
1438	BrF	13	0	1
1438	BrF	14	0	1
1438	BrF	15	0	0
1441	BrM	4	0	0
1485	BrM	1	0	1
1485	BrM	5	0	1
1485	BrM	8	0	0
1489	BrM	4	0	1
1489	BrM	7	0	1
1489	BrM	8	0	1
1489	BrM	9	0	1
1489	BrM	10	1	1
1489	BrM	11	1	1
1489	BrM	12	0	1
1489	BrM	13	1	1
1489	BrM	15	0	0
1491	BrF	4	0	1
1491	BrF	7	1	1
1491	BrF	8	0	1
1491	BrF	9	0	1
1491	BrF	10	0	1
1491	BrF	11	0	0
1494	BrM	4	0	1
1494	BrM	7	0	1
1494	BrM	8	0	1
1494	BrM	9	0	1
1494	BrM	10	0	1
1494	BrM	11	0	1
1494	BrM	12	0	1
1494	BrM	13	0	1
1494	BrM	14	0	1
1494	BrM	15	0	0
1499	BrM	4	0	1
1499	BrM	7	0	1
1499	BrM	8	0	1
1499	BrM	9	0	1
1499	BrM	10	0	1
1499	BrM	11	0	1
1499	BrM	12	1	1
1499	BrM	13	0	0
1501	BrF	4	0	1
1501	BrF	7	1	1
1501	BrF	8	1	1
1501	BrF	9	1	1
1501	BrF	10	1	0
1503	BrF	4	0	1
1503	BrF	7	1	1
1503	BrF	8	0	0
1504	BrM	4	0	1
1504	BrM	7	1	1
1504	BrM	8	0	1
1504	BrM	9	0	1
1504	BrM	10	0	1
1504	BrM	11	0	0
1506	BrF	4	1	1
1506	BrF	7	1	0
1509	BrM	4	0	1
1509	BrM	7	0	1
1509	BrM	8	0	1
1509	BrM	9	0	1
1509	BrM	10	0	1
1509	BrM	11	0	0
1510	BrF	4	0	1
1510	BrF	7	0	1
1510	BrF	8	0	1
1510	BrF	9	0	0
1512	BrM	4	0	1
1512	BrM	7	0	1
1512	BrM	8	0	0
1517	BrF	1	0	1
1523	BrM	4	1	1
1523	BrM	7	0	1
1523	BrM	8	0	1
1523	BrM	9	0	1
1523	BrM	10	0	1
1523	BrM	11	0	1
1523	BrM	12	0	1
1523	BrM	13	0	0
1524	BrM	4	1	1
1524	BrM	7	0	0
1532	BrF	4	0	1
1532	BrF	7	0	1
1532	BrF	8	0	1
1532	BrF	9	1	1
1532	BrF	10	1	1
1532	BrF	11	0	0
1533	BrM	4	0	1
1533	BrM	7	0	1
1533	BrM	8	0	1
1533	BrM	9	0	1
1533	BrM	10	0	1
1533	BrM	11	0	1
1533	BrM	12	0	1
1533	BrM	13	0	1
1533	BrM	15	0	0
1534	BrM	1	0	1
1536	BrF	4	0	1
1536	BrF	7	1	1
1536	BrF	8	0	1
1536	BrF	9	0	0
1538	BrF	4	0	1
1538	BrF	7	0	1
1538	BrF	8	0	0
1539	BrM	4	0	1
1539	BrM	7	0	1
1539	BrM	8	0	1
1539	BrM	9	0	0
1540	BrM	4	0	0
1541	BrF	4	0	1
1542	BrM	4	0	1
1542	BrM	7	0	1
1542	BrM	8	0	1
1542	BrM	9	0	1
1542	BrM	10	0	1
1542	BrM	11	0	1
1542	BrM	12	0	1
1543	BrM	7	0	1
1543	BrM	8	0	1
1543	BrM	9	0	1
1543	BrM	10	0	0
1553	BrM	4	0	1
1553	BrM	7	0	1
1553	BrM	8	0	1
1553	BrM	9	0	1
1553	BrM	10	0	0
1557	BrM	4	0	0
1558	BrF	4	0	1
1558	BrF	7	1	1
1558	BrF	8	0	1
1558	BrF	9	0	0
1559	BrF	4	0	1
1559	BrF	7	0	1
1559	BrF	8	0	1
1559	BrF	9	0	1
1559	BrF	10	0	0
1563	BrF	4	0	1
1563	BrF	7	0	1
1563	BrF	8	1	1
1563	BrF	9	1	0
1566	BrM	4	1	1
1566	BrM	7	0	1
1566	BrM	8	0	1
1566	BrM	9	0	0
1570	BrM	4	0	1
1572	BrM	3	0	0
1576	BrF	3	0	1
1576	BrF	6	0	1
1576	BrF	7	0	1
1576	BrF	8	0	1
1576	BrF	9	0	0
1577	BrM	3	0	1
1577	BrM	6	1	1
1577	BrM	7	0	1
1577	BrM	8	1	1
1577	BrM	9	1	1
1577	BrM	10	1	1
1577	BrM	11	1	1
1577	BrM	12	1	1
1579	BrM	3	1	1
1579	BrM	6	0	1
1579	BrM	7	0	1
1579	BrM	8	1	0
1580	BrF	3	1	1
1580	BrF	6	0	1
1580	BrF	7	0	1
1580	BrF	8	0	1
1580	BrF	9	0	1
1580	BrF	10	0	1
1580	BrF	11	0	1
1580	BrF	12	0	1
1580	BrF	13	0	1
1580	BrF	14	0	1
1580	BrF	15	0	0
1581	BrM	3	0	1
1581	BrM	6	0	1
1581	BrM	7	1	1
1581	BrM	8	0	0
1587	BrM	4	0	1
1587	BrM	7	0	1
1587	BrM	8	0	1
1587	BrM	9	0	0
1588	BrF	3	0	1
1589	BrF	3	0	1
1589	BrF	6	0	1
1589	BrF	7	1	1
1589	BrF	8	0	0
1590	BrM	3	0	1
1591	BrM	3	0	1
1593	BrM	3	1	1
1593	BrM	6	0	1
1593	BrM	7	0	1
1593	BrM	8	0	0
1595	BrM	3	0	1
1595	BrM	6	0	1
1597	BrF	3	1	1
1598	BrF	3	0	1
1598	BrF	6	0	0
1603	BrF	3	0	1
1604	BrM	3	0	1
1604	BrM	6	0	1
1604	BrM	7	0	1
1604	BrM	8	0	1
1604	BrM	9	0	1
1604	BrM	10	0	1
1604	BrM	11	0	1
1604	BrM	12	0	1
1604	BrM	13	0	0
1605	BrF	3	1	1
1605	BrF	6	1	1
1605	BrF	7	0	1
1605	BrF	8	1	1
1605	BrF	9	0	1
1605	BrF	10	1	1
1605	BrF	11	1	1
1605	BrF	12	0	1
1605	BrF	12	0	1
1606	BrM	3	0	1
1606	BrM	6	1	0
1607	BrM	5	0	1
1607	BrM	6	0	1
1607	BrM	7	0	1
1607	BrM	8	0	1
1607	BrM	9	1	1
1607	BrM	10	0	1
1607	BrM	11	1	1
1607	BrM	12	0	1
1607	BrM	13	0	0
1608	BrM	3	1	1
1608	BrM	6	0	0
1609	BrM	2	1	0
1610	BrM	3	0	1
1610	BrM	6	1	0
1611	BrM	3	0	1
1611	BrM	6	0	1
1611	BrM	7	0	1
1611	BrM	8	0	1
1611	BrM	9	0	1
1611	BrM	10	0	1
1611	BrM	11	0	1
1612	BrF	3	1	0
1614	BrF	2	0	1
1614	BrF	5	0	1
1614	BrF	6	0	1
1614	BrF	7	0	0
1616	BrM	3	0	1
1616	BrM	6	0	1
1616	BrM	7	0	1
1616	BrM	8	0	1
1616	BrM	9	0	1
1616	BrM	10	1	1
1616	BrM	11	1	0
1617	BrF	3	0	1
1617	BrF	6	0	1
1617	BrF	7	0	1
1617	BrF	8	0	1
1617	BrF	9	0	1
1617	BrF	10	0	1
1617	BrF	11	0	0
1623	BrM	2	0	1
1660	BrF	11	1	1
1660	BrF	12	1	1
1660	BrF	13	0	1
1664	BrF	5	0	1
1664	BrF	6	0	1
1664	BrF	7	0	0
1665	BrF	2	0	1
1669	BrF	2	0	1
1669	BrF	5	0	1
1669	BrF	6	0	1
1669	BrF	7	1	1
1669	BrF	9	0	1
1672	BrF	2	0	1
1672	BrF	5	0	0
1677	BrM	2	0	1
1678	BrF	4	1	1
1678	BrF	5	0	1
1678	BrF	6	0	1
1678	BrF	7	0	1
1678	BrF	8	1	1
1678	BrF	9	1	1
1678	BrF	10	1	1
1678	BrF	11	0	0
1682	BrM	2	0	1
1682	BrM	5	0	1
1682	BrM	6	1	1
1682	BrM	7	0	0
1685	BrF	1	1	1
1685	BrF	4	0	1
1685	BrF	5	0	1
1685	BrF	6	0	1
1685	BrF	7	1	1
1685	BrF	8	1	0
1697	BrF	1	0	1
1697	BrF	4	0	1
1697	BrF	5	0	0
1698	BrM	5	0	1
1698	BrM	6	1	1
1698	BrM	7	1	1
1698	BrM	8	0	1
1698	BrM	9	0	0
1699	BrM	4	1	0
1702	BrM	4	0	1
1702	BrM	5	0	1
1702	BrM	6	0	1
1702	BrM	7	0	1
1702	BrM	8	0	0
1707	BrF	2	0	1
1707	BrF	7	1	1
1707	BrF	8	1	1
1707	BrF	9	1	1
1707	BrF	10	1	1
1707	BrF	11	1	1
1707	BrF	12	0	1
1707	BrF	13	1	1
1707	BrF	14	0	1
1708	BrM	5	0	1
1708	BrM	6	0	1
1708	BrM	7	0	1
1708	BrM	9	0	1
1708	BrM	10	0	1
1708	BrM	11	0	1
1708	BrM	12	0	1
1708	BrM	13	0	1
1708	BrM	14	0	1
1710	BrM	6	1	1
1710	BrM	7	1	1
1710	BrM	8	1	1
1710	BrM	9	1	1
1710	BrM	10	1	1
1710	BrM	11	0	1
1710	BrM	12	1	1
1710	BrM	13	0	0
1716	BrF	4	0	1
1716	BrF	5	0	1
1716	BrF	6	0	1
1716	BrF	7	0	1
1716	BrF	8	0	1
1716	BrF	9	0	1
1716	BrF	10	0	1
1716	BrF	11	1	1
1716	BrF	12	0	1
1716	BrF	13	0	0
1717	BrF	2	0	1
1717	BrF	5	0	1
1717	BrF	6	0	1
1717	BrF	7	0	1
1717	BrF	8	0	1
1717	BrF	9	0	1
1717	BrF	10	0	1
1717	BrF	11	0	1
1717	BrF	12	0	1
1717	BrF	13	0	1
1717	BrF	14	0	0
1718	BrM	2	1	1
1722	BrM	2	0	1
1722	BrM	5	1	1
1722	BrM	6	0	1
1722	BrM	7	0	1
1722	BrM	8	0	1
1722	BrM	9	0	1
1722	BrM	10	0	1
1722	BrM	11	0	0
1724	BrM	2	0	0
1725	BrF	1	0	1
1728	BrM	1	0	1
1729	BrM	2	1	1
1729	BrM	5	0	1
1729	BrM	6	0	1
1729	BrM	7	0	1
1729	BrM	8	0	1
1729	BrM	9	0	1
1729	BrM	10	1	1
1729	BrM	11	0	1
1729	BrM	12	0	1
1729	BrM	13	0	0
1731	BrM	4	1	1
1731	BrM	5	1	1
1731	BrM	6	1	1
1731	BrM	7	1	1
1731	BrM	8	0	1
1731	BrM	9	0	1
1731	BrM	10	0	1
1735	BrF	2	0	1
1739	BrM	4	0	1
1739	BrM	5	0	1
1739	BrM	6	0	0
1740	BrF	2	1	1
1740	BrF	5	1	1
1740	BrF	6	0	1
1740	BrF	7	1	0
1742	BrM	4	0	1
1742	BrM	5	0	1
1742	BrM	6	0	0
1743	BrM	4	1	1
1743	BrM	5	0	1
1743	BrM	6	0	0
1744	BrM	2	0	1
1744	BrM	5	1	1
1744	BrM	6	0	1
1744	BrM	7	0	1
1744	BrM	8	0	1
1744	BrM	9	0	0
1750	BrM	4	0	1
1750	BrM	5	0	1
1750	BrM	6	0	1
1750	BrM	7	0	1
1750	BrM	8	0	1
1750	BrM	9	0	1
1750	BrM	10	0	1
1750	BrM	11	0	1
1750	BrM	12	1	1
1750	BrM	13	0	0
1752	BrM	4	1	1
1752	BrM	5	1	1
1752	BrM	6	1	1
1752	BrM	7	1	1
1752	BrM	8	1	0
1753	BrF	1	0	1
1753	BrF	4	0	1
1753	BrF	5	0	1
1753	BrF	6	0	1
1753	BrF	7	1	1
1753	BrF	8	0	1
1754	BrM	2	0	1
1754	BrM	5	0	1
1754	BrM	6	0	1
1754	BrM	7	0	0
1756	BrM	2	0	1
1757	BrF	2	1	1
1757	BrF	5	0	1
1757	BrF	6	0	1
1757	BrF	7	0	1
1757	BrF	8	0	1
1757	BrF	9	0	0
1759	BrM	2	0	1
1760	BrF	5	0	0
1762	BrM	4	0	1
1762	BrM	5	1	1
1762	BrM	6	0	1
1762	BrM	7	0	1
1762	BrM	8	0	1
1762	BrM	9	0	1
1762	BrM	10	0	1
1762	BrM	11	0	1
1762	BrM	12	1	1
1762	BrM	13	1	1
1763	BrF	1	0	1
1763	BrF	4	1	1
1763	BrF	5	1	1
1763	BrF	6	0	1
1763	BrF	7	1	1
1763	BrF	8	1	1
1763	BrF	9	1	1
1763	BrF	10	1	1
1765	BrF	1	0	1
1765	BrF	4	1	1
1765	BrF	5	1	1
1765	BrF	6	1	1
1765	BrF	7	1	1
1765	BrF	8	1	1
1766	BrM	5	0	0
1767	BrM	4	0	1
1767	BrM	5	0	0
1769	BrM	3	1	1
1769	BrM	4	0	1
1769	BrM	5	0	0
1771	BrF	2	0	0
1772	BrF	3	0	0
1773	BrM	1	0	1
1774	BrM	5	1	1
1774	BrM	6	0	0
1775	BrM	4	0	0
1777	BrM	3	0	1
1777	BrM	4	0	1
1777	BrM	5	0	0
1778	BrF	4	0	1
1778	BrF	5	0	0
1779	BrF	1	0	1
1779	BrF	4	0	1
1779	BrF	5	0	1
1779	BrF	6	0	0
1780	BrM	1	0	1
1782	BrF	1	0	1
1782	BrF	4	0	1
1782	BrF	5	0	1
1782	BrF	6	0	1
1782	BrF	7	0	1
1783	BrM	3	0	1
1783	BrM	4	0	1
1783	BrM	5	0	1
1783	BrM	6	0	0
1786	BrM	1	0	0
1787	BrM	1	0	1
1787	BrM	4	1	1
1787	BrM	5	0	0
1788	BrM	1	0	1
1788	BrM	4	0	1
1788	BrM	5	0	0
1789	BrF	1	0	1
1789	BrF	4	0	1
1789	BrF	5	0	0
1790	BrF	4	1	1
1790	BrF	5	1	1
1790	BrF	6	1	0
1791	BrF	4	0	1
1791	BrF	5	0	1
1791	BrF	6	0	1
1791	BrF	7	0	1
1791	BrF	8	0	1
1795	BrM	1	0	1
1795	BrM	4	1	1
1795	BrM	5	1	1
1795	BrM	6	0	1
1795	BrM	7	0	0
1796	BrM	1	0	1
1796	BrM	4	0	1
1796	BrM	5	0	0
1797	BrM	1	0	1
1797	BrM	4	0	0
1798	BrF	3	0	1
1798	BrF	4	0	1
1798	BrF	5	0	1
1798	BrF	6	0	1
1798	BrF	7	0	0
1801	BrM	4	0	1
1801	BrM	5	0	1
1801	BrM	6	0	1
1801	BrM	7	0	1
1801	BrM	8	1	1
1801	BrM	9	1	1
1801	BrM	10	1	1
1801	BrM	11	0	0
1802	BrM	1	0	1
1802	BrM	4	1	1
1802	BrM	5	0	1
1802	BrM	6	0	1
1802	BrM	7	1	1
1802	BrM	8	1	0
1803	BrF	4	1	1
1803	BrF	5	0	1
1803	BrF	6	0	1
1803	BrF	7	1	1
1803	BrF	8	1	1
1805	BrF	4	1	1
1805	BrF	5	0	1
1805	BrF	6	1	1
1805	BrF	7	0	0
1808	BrM	3	0	1
1808	BrM	4	0	0
1819	BrM	6	0	1
1819	BrM	7	0	1
1819	BrM	8	0	1
1821	BrF	1	0	1
1821	BrF	4	1	1
1821	BrF	5	0	1
1821	BrF	6	0	1
1821	BrF	7	0	1
1821	BrF	8	0	1
1821	BrF	9	0	1
1821	BrF	11	0	1
1821	BrF	12	0	1
1821	BrF	13	0	0
1822	BrM	1	0	1
1823	BrM	1	0	1
1823	BrM	4	1	1
1823	BrM	5	0	0
1824	BrF	6	0	1
1824	BrF	7	0	1
1824	BrF	8	0	1
1824	BrF	9	0	1
1824	BrF	10	0	1
1824	BrF	11	0	0
1826	BrF	3	0	1
1826	BrF	4	0	1
1826	BrF	5	0	1
1826	BrF	6	0	1
1826	BrF	7	0	1
1826	BrF	8	1	1
1826	BrF	9	0	1
1826	BrF	10	1	1
1826	BrF	11	0	1
1826	BrF	12	0	1
1827	BrF	4	0	1
1827	BrF	5	0	1
1827	BrF	6	0	1
1827	BrF	7	0	1
1827	BrF	8	0	1
1827	BrF	9	0	1
1827	BrF	10	0	1
1827	BrF	11	0	0
1829	BrM	3	0	1
1829	BrM	4	0	1
1829	BrM	5	0	1
1829	BrM	6	0	1
1829	BrM	7	0	1
1829	BrM	8	0	1
1829	BrM	9	0	1
1831	BrM	3	0	1
1831	BrM	4	0	0
1848	BrM	3	0	1
1848	BrM	4	0	1
1848	BrM	5	0	1
1848	BrM	6	0	0
1851	BrF	3	0	1
1851	BrF	4	0	1
1851	BrF	5	0	0
1852	BrF	3	0	1
1852	BrF	4	0	1
1852	BrF	5	0	1
1852	BrF	6	0	1
1852	BrF	7	0	1
1852	BrF	9	0	1
1852	BrF	10	1	1
1854	BrF	3	0	1
1854	BrF	5	1	1
1854	BrF	6	1	0
1857	BrF	7	0	1
1857	BrF	8	0	1
1857	BrF	9	0	1
1857	BrF	10	1	0
1859	BrF	8	0	1
1861	BrM	2	0	1
1861	BrM	3	0	0
1862	BrM	6	0	1
1862	BrM	7	1	1
1862	BrM	8	1	1
1862	BrM	9	1	1
1864	BrF	3	0	1
1864	BrF	4	0	1
1864	BrF	5	0	1
1864	BrF	6	0	1
1864	BrF	7	0	1
1864	BrF	8	0	1
1864	BrF	9	0	1
1865	BrF	3	1	1
1865	BrF	4	1	0
1867	BrM	3	0	1
1867	BrM	4	0	0
1868	BrM	3	0	1
1868	BrM	4	0	1
1868	BrM	5	1	1
1868	BrM	6	1	1
1868	BrM	7	0	1
1868	BrM	8	1	1
1868	BrM	9	1	1
1868	BrM	10	0	1
1868	BrM	11	1	1
1868	BrM	12	0	1
1869	BrM	3	0	1
1869	BrM	4	0	1
1869	BrM	5	0	1
1869	BrM	6	0	1
1869	BrM	7	0	1
1869	BrM	8	1	1
1869	BrM	9	0	1
1869	BrM	10	0	1
1869	BrM	11	0	0
1871	BrM	3	0	1
1871	BrM	4	0	1
1871	BrM	5	0	0
1872	BrF	3	0	1
1872	BrF	4	0	1
1872	BrF	5	0	1
1872	BrF	6	0	1
1872	BrF	7	0	1
1872	BrF	8	0	1
1877	BrM	5	0	1
1877	BrM	6	1	1
1877	BrM	7	0	1
1877	BrM	8	0	1
1877	BrM	9	0	1
1877	BrM	11	0	1
1877	BrM	12	1	1
1878	BrM	2	0	1
1881	BrM	3	0	1
1881	BrM	4	0	1
1881	BrM	5	0	1
1881	BrM	6	0	1
1881	BrM	7	0	1
1881	BrM	8	0	1
1881	BrM	9	0	1
1881	BrM	10	1	1
1881	BrM	11	0	0
1886	BrM	1	0	1
1886	BrM	4	0	1
1886	BrM	5	0	1
1886	BrM	6	0	1
1886	BrM	7	0	0
1890	BrM	3	0	1
1890	BrM	4	0	0
1891	BrF	1	0	1
1892	BrF	2	0	1
1895	BrF	3	0	1
1895	BrF	4	0	1
1895	BrF	5	0	1
1895	BrF	6	1	0
1897	BrM	3	0	1
1897	BrM	4	0	1
1897	BrM	5	1	1
1897	BrM	6	1	0
2959	BrF	3	0	1
2959	BrF	4	0	1
2959	BrF	5	0	1
2959	BrF	6	0	1
2959	BrF	7	0	0
2960	BrM	4	0	1
2960	BrM	5	0	1
2960	BrM	6	0	1
2960	BrM	7	0	1
2960	BrM	8	1	1
2960	BrM	9	1	1
2960	BrM	10	1	1
2960	BrM	11	1	1
2960	BrM	12	0	1
2962	BrM	2	1	1
2962	BrM	3	0	0
2964	BrM	4	0	1
2964	BrM	5	1	0
2966	BrM	2	0	1
2966	BrM	3	0	1
2966	BrM	4	0	1
2966	BrM	5	0	1
2966	BrM	6	0	1
2966	BrM	7	0	1
2966	BrM	8	0	1
2966	BrM	9	0	1
2966	BrM	10	0	1
2966	BrM	11	0	1
2968	BrF	4	0	1
2968	BrF	5	0	1
2968	BrF	6	0	1
2968	BrF	7	0	1
2968	BrF	8	1	1
2968	BrF	9	0	0
2974	BrM	2	0	1
2974	BrM	3	0	1
2974	BrM	4	0	1
2974	BrM	5	0	1
2974	BrM	6	0	1
2974	BrM	7	0	1
2974	BrM	8	0	1
2974	BrM	9	0	1
2974	BrM	10	0	1
2974	BrM	11	0	1
2976	BrM	3	0	1
2976	BrM	4	0	1
2976	BrM	7	0	0
2978	BrF	3	1	1
2978	BrF	4	1	1
2978	BrF	5	0	1
2978	BrF	6	1	1
2978	BrF	7	1	1
2978	BrF	9	0	1
2978	BrF	10	0	0
2980	BrM	2	1	1
2980	BrM	3	1	0
2981	BrF	3	0	1
2981	BrF	4	0	0
2982	BrF	3	0	1
2982	BrF	4	0	0
2983	BrF	3	0	1
2983	BrF	4	0	1
2983	BrF	5	0	0
2984	BrF	4	0	1
2984	BrF	5	0	0
2986	BrF	2	0	1
2986	BrF	3	0	1
2986	BrF	4	0	1
2986	BrF	5	0	1
2986	BrF	6	0	1
2986	BrF	8	0	1
2986	BrF	9	0	1
2986	BrF	10	0	1
2988	BrM	2	0	1
2988	BrM	3	0	1
2988	BrM	4	0	1
2988	BrM	5	0	1
2988	BrM	6	0	0
2989	BrF	2	0	1
2989	BrF	3	1	1
2989	BrF	4	0	1
2989	BrF	5	0	1
2989	BrF	6	0	1
2990	BrM	2	0	1
2990	BrM	3	0	1
2990	BrM	4	0	1
2990	BrM	5	1	1
2990	BrM	6	0	0
2991	BrM	3	0	1
2991	BrM	4	0	1
2991	BrM	5	0	1
2991	BrM	6	0	1
2991	BrM	7	0	1
2991	BrM	8	0	1
2991	BrM	9	0	1
2991	BrM	10	0	1
2991	BrM	11	0	1
2991	BrM	12	0	1
3000	BrM	2	0	0
3002	BrF	3	0	1
3002	BrF	4	1	1
3002	BrF	5	0	1
3002	BrF	6	0	1
3002	BrF	7	0	1
3002	BrF	8	0	1
3002	BrF	9	0	1
3002	BrF	10	0	0
3003	BrF	2	0	1
3005	BrM	2	0	1
3005	BrM	3	0	1
3005	BrM	4	0	1
3005	BrM	5	0	0
3017	BrF	2	0	1
3019	BrM	3	0	1
3019	BrM	4	0	0
3020	BrM	2	0	1
3021	BrM	3	0	1
3021	BrM	4	0	0
3022	BrF	3	0	1
3022	BrF	4	0	1
3022	BrF	5	0	1
3022	BrF	6	0	1
3022	BrF	7	0	1
3022	BrF	8	1	1
3022	BrF	9	0	1
3024	BrM	2	0	0
3085	BrF	3	0	1
3085	BrF	4	0	1
3085	BrF	5	0	1
3085	BrF	6	0	1
3085	BrF	7	1	1
3085	BrF	8	0	1
3085	BrF	9	0	1
3085	BrF	10	0	1
3085	BrF	11	0	1
3086	BrF	10	1	1
3086	BrF	11	0	1
3087	BrM	2	0	1
3087	BrM	3	0	1
3087	BrM	4	0	1
3087	BrM	5	0	1
3087	BrM	6	1	1
3087	BrM	7	0	1
3087	BrM	8	0	1
3087	BrM	9	0	1
3087	BrM	10	0	1
3087	BrM	11	1	1
3089	BrM	2	1	1
3089	BrM	3	1	1
3089	BrM	4	0	1
3089	BrM	5	1	1
3089	BrM	6	1	1
3089	BrM	7	1	1
3089	BrM	8	0	1
3089	BrM	9	0	1
3089	BrM	10	0	1
3089	BrM	11	0	1
3090	BrF	2	0	1
3090	BrF	3	0	1
3090	BrF	4	0	0
3091	BrF	2	0	0
3092	BrF	2	0	0
3093	BrM	2	0	1
3093	BrM	3	0	1
3093	BrM	4	0	1
3093	BrM	5	0	1
3093	BrM	6	0	1
3094	BrF	2	0	1
3094	BrF	3	0	1
3094	BrF	4	0	1
3094	BrF	5	0	1
3094	BrF	6	0	1
3094	BrF	7	0	1
3094	BrF	8	0	1
3094	BrF	9	0	1
3094	BrF	10	0	1
3094	BrF	11	1	1
3444	BrF	4	1	1
3444	BrF	5	0	0
3445	BrM	1	0	1
3445	BrM	2	0	0
3446	BrF	1	0	1
3446	BrF	2	0	1
3446	BrF	3	0	1
3449	BrF	2	0	1
3449	BrF	3	0	1
3449	BrF	4	0	0
3450	BrF	1	0	0
3451	BrF	2	0	1
3451	BrF	3	0	1
3451	BrF	4	0	1
3451	BrF	5	1	1
3451	BrF	6	1	1
3451	BrF	7	1	1
3451	BrF	8	0	1
3451	BrF	9	1	1
3451	BrF	10	1	1
3453	BrF	2	1	1
3453	BrF	3	0	1
3453	BrF	4	0	1
3453	BrF	5	0	1
3453	BrF	6	0	1
3453	BrF	7	0	1
3454	BrM	2	0	1
3454	BrM	3	0	1
3454	BrM	4	0	1
3454	BrM	5	0	1
3454	BrM	6	0	1
3454	BrM	7	0	0
3455	BrF	1	1	1
3456	BrM	2	0	1
3456	BrM	3	0	1
3456	BrM	4	0	1
3456	BrM	5	1	1
3456	BrM	6	0	1
3456	BrM	7	0	1
3456	BrM	8	0	1
3456	BrM	9	0	1
3456	BrM	10	1	1
3456	BrM	11	0	1
3457	BrM	1	0	1
3457	BrM	2	0	1
3457	BrM	3	1	0
3458	BrM	1	0	1
3458	BrM	2	0	1
3458	BrM	3	0	1
3458	BrM	4	0	1
3458	BrM	5	0	0
3460	BrM	1	0	1
3460	BrM	2	0	0
3461	BrF	1	0	0
3462	BrF	1	0	1
3462	BrF	2	0	1
3462	BrF	3	0	1
3462	BrF	4	0	1
3462	BrF	5	0	1
3462	BrF	7	0	1
3462	BrF	8	0	1
3462	BrF	9	0	1
3462	BrF	10	0	1
3464	BrM	2	0	1
3464	BrM	3	0	1
3464	BrM	4	0	0
3486	BrM	2	0	1
3486	BrM	3	0	1
3486	BrM	4	1	1
3486	BrM	5	1	1
3486	BrM	6	0	1
3486	BrM	7	0	1
3486	BrM	8	0	1
3486	BrM	9	0	1
3486	BrM	10	0	1
3487	BrF	3	0	1
3487	BrF	4	0	0
3490	BrF	1	0	1
3490	BrF	2	0	1
3490	BrF	3	0	1
3490	BrF	4	0	1
3490	BrF	5	1	1
3490	BrF	6	0	1
3490	BrF	7	0	1
3490	BrF	8	0	1
3490	BrF	9	0	1
3490	BrF	10	1	1
3491	BrF	4	0	1
3491	BrF	5	0	1
3491	BrF	6	0	1
3491	BrF	7	0	1
3491	BrF	8	0	1
3491	BrF	9	0	0
3497	BrF	1	0	1
3497	BrF	2	0	1
3497	BrF	3	0	1
3497	BrF	4	0	1
3497	BrF	5	0	1
3497	BrF	6	0	1
3497	BrF	7	0	1
3497	BrF	8	0	1
3497	BrF	9	0	1
3497	BrF	10	0	1
3498	BrF	1	0	0
3500	BrF	1	0	1
3500	BrF	2	0	1
3500	BrF	3	0	1
3500	BrF	4	0	0
3501	BrF	2	0	1
3501	BrF	3	0	0
3507	BrF	2	0	1
3507	BrF	3	0	1
3507	BrF	4	0	1
3507	BrF	8	0	0
3515	BrM	3	0	1
3515	BrM	4	0	0
3517	BrF	1	0	1
3517	BrF	2	0	1
3517	BrF	3	0	1
3517	BrF	4	0	1
3517	BrF	5	0	1
3517	BrF	6	0	1
3518	BrF	1	0	1
3518	BrF	2	0	1
3518	BrF	3	0	1
3518	BrF	4	0	1
3518	BrF	5	0	1
[truncated: 1,153 more rows]

## Sheet: Figure 2
deltaRTL	SexDominantFemale0Male1	FemaleHelpersBinom
0.231226	0	0
0.301195	1	0
0.95699	0	1
-0.567133	0	0
0.198564	0	0
-0.725827	1	1
0.0262506	1	0
-0.174121	0	0
-0.25837	0	0
-0.0202532	0	0
-0.302295	1	0
-0.259176	1	0
-1.09483	0	0
-0.563141	0	0
0.401861	1	0
-0.210584	1	0
0.275705	0	1
-0.657323	1	0
-0.0471592	1	1
0.136202	1	0
0.618165	1	0
0.437241	1	0
0.113958	1	1
0.374611	1	1
-0.661757	1	0
0.765474	1	0
-0.226405	0	1
0.416405	1	0
0.124533	1	0
-0.0422887	0	0
0.245448	0	1
-0.314325	1	0
0.471453	0	0
0.288916	1	1
-0.201712	1	0
-0.430378	1	0
0.220502	1	0
-0.247906	0	0
-0.445922	1	1
-0.027062	0	1
-0.555026	1	0
0.0207317	1	0
-0.0464592	0	0
-0.211259	1	1
0.437959	1	0
-1.16411	0	0
-0.0257048	0	0
-0.230132	1	0
-0.0358071	0	0
0.190383	0	0
0.354996	1	0
0.131495	1	0
-0.237802	0	0
0.215077	0	0
0.0436373	0	0
0.3572	0	0
-1.00637	0	0
-0.374376	1	0
0.896883	1	0
-0.309763	1	0
0.352988	1	0
0.18817	1	0
-0.248381	1	0
-0.765764	0	0
0.539612	0	0
-0.467036	1	0
0.140318	0	0
-0.145702	0	0
0.332781	1	0
-0.554517	1	0
0.15266	0	0
-0.0054562	1	0
0.182842	1	0
-0.407593	1	0
-0.146974	0	1
-0.0560001	1	0
0.396607	1	0
-0.522523	1	0
0.213626	1	0
0.250696	0	1
-0.555418	0	0
0.571921	0	0
-0.717585	1	1
0.157239	1	0
-0.150975	1	1
0.264485	1	1
-0.106417	1	1
0.436067	1	0
-0.727533	1	0
0.548517	1	0
-0.0719935	0	0
-0.187324	1	0
0.318561	1	0
-0.479584	1	0
0.315043	1	1
-0.0246409	0	0
0.176973	1	0
-0.732901	1	0
-0.584646	0	0
0.556383	0	0
0.606032	1	1
-0.413863	0	0
0.340123	1	1
0.0690891	1	0
0.25596	0	0
-0.961133	0	0
0.0860602	1	1
0.19606	1	0
-0.133952	0	0
-0.890384	0	0
-0.436737	1	0
-0.691367	1	0
-0.0749795	1	1
0.556226	1	0
-0.30463	1	0
-0.488585	0	0
-0.853821	1	0
0.453975	1	1
0.238581	1	0

## Sheet: Figure 3
DominantMaleorFemale	Age	SubIsHelper	SubSex
BrF	9	0	1
BrF	10	0	0
BrM	5	0	0
BrF	5	0	0
BrF	5	0	1
BrM	5	0	1
BrM	5	0	0
BrM	5	0	0
BrF	6	0	0
BrF	6	0	0
BrF	9	0	1
BrF	9	0	0
BrF	9	0	0
BrF	9	0	1
BrM	4	0	1
BrF	9	0	0
BrF	8	0	1
BrF	8	0	0
BrF	6	0	0
BrM	1	0	0
BrM	5	0	1
BrF	14	0	0
BrF	11	0	1
BrF	1	0	1
BrF	5	0	0
BrM	7	0	1
BrF	4	0	1
BrF	16	0	0
BrM	7	0	0
BrM	14	0	0
BrF	9	0	0
BrF	9	0	1
BrM	3	0	0
BrM	3	0	1
BrM	5	0	1
BrM	5	0	1
BrM	3	0	0
BrM	3	0	0
BrM	4	0	0
BrM	8	0	0
BrM	3	0	1
BrM	3	0	1
BrF	5	0	1
BrF	2	0	0
BrM	5	0	0
BrM	14	0	0
BrM	6	0	0
BrM	3	0	0
BrF	11	0	1
BrM	7	0	1
BrF	14	0	0
BrF	2	0	1
BrM	5	0	1
BrM	5	0	0
BrM	9	0	0
BrF	7	0	1
BrF	4	0	1
BrF	4	0	1
BrF	7	0	1
BrF	7	0	0
BrF	4	0	0
BrF	4	0	1
BrM	2	0	1
BrF	4	0	1
BrF	3	0	0
BrF	4	0	0
BrM	8	0	1
BrF	5	0	0
BrF	6	0	0
BrF	6	0	1
BrM	6	0	1
BrM	4	0	1
BrM	2	0	0
BrM	5	0	1
BrF	4	0	1
BrF	4	0	0
BrF	10	0	0
BrM	9	0	0
BrF	2	0	0
BrF	3	0	1
BrM	4	0	0
BrF	4	0	0
BrM	3	0	0
BrM	6	0	1
BrM	6	0	1
BrM	1	0	0
BrF	11	0	1
BrM	2	0	1
BrM	5	0	0
BrM	5	0	0
BrM	5	0	0
BrF	7	0	1
BrM	2	0	0
BrM	4	0	0
BrF	9	0	1
BrF	9	0	1
BrM	7	0	0
BrM	3	0	1
BrM	7	0	0
BrF	11	0	0
BrM	12	0	1
BrF	4	0	1
BrM	12	0	1
BrF	4	0	1
BrF	5	0	1
BrM	6	0	0
BrM	5	0	1
BrM	6	0	0
BrM	5	0	1
BrM	16	0	1
BrF	11	0	0
BrM	4	0	1
BrM	4	0	0
BrM	4	0	1
BrF	5	0	0
BrM	6	0	1
BrM	3	0	0
BrF	4	0	1
BrF	2	0	0
BrF	3	0	1
BrM	4	0	1
BrM	13	0	1
BrM	5	0	0
BrM	6	0	0
BrM	6	0	1
BrM	13	0	1
BrM	5	0	0
BrF	5	0	1
BrF	4	0	0
BrM	4	0	0
BrM	8	0	0
BrM	6	0	1
BrM	13	0	0
BrM	13	0	0
BrF	8	0	1
BrM	1	0	0
BrM	1	0	0
BrM	14	0	0
BrM	14	0	1
BrM	3	0	1
BrM	1	0	1
BrM	2	0	1
BrM	2	0	1
BrM	11	0	1
BrF	14	0	1
BrF	14	0	1
BrM	3	0	1
BrF	7	0	0
BrF	18	0	0
BrM	13	0	1
BrF	11	0	1
BrM	16	0	1
BrF	2	0	0
BrM	6	0	0
BrF	11	0	0
BrF	11	0	0
BrM	1	0	0
BrM	9	0	0
BrM	13	0	0
BrM	13	0	1
BrM	13	0	0
BrM	13	0	1
BrM	8	0	0
BrM	4	0	1
BrM	4	0	0
BrM	3	0	1
BrM	3	0	1
BrM	3	0	0
BrM	11	0	1
BrF	4	0	0
BrM	2	0	0
BrM	8	0	1
BrM	5	0	1
BrF	6	0	0
BrM	8	0	0
BrF	5	0	1
BrM	11	0	0
BrM	11	0	1
BrF	4	0	0
BrM	5	0	0
BrF	3	0	0
BrF	3	0	0
BrM	8	0	0
BrM	8	0	1
BrM	8	0	0
BrM	2	0	1
BrF	9	0	1
BrF	9	0	0
BrF	9	0	1
BrM	3	0	0
BrF	1	0	0
BrM	5	0	0
BrM	4	0	1
BrF	3	0	0
BrF	3	0	0
BrM	3	0	0
BrM	3	0	1
BrF	3	0	1
BrF	3	0	0
BrM	3	0	1
BrM	3	0	0
BrM	4	0	0
BrM	9	0	0
BrM	9	0	1
BrM	3	0	1
BrM	4	0	1
BrM	4	0	1
BrF	2	0	0
BrM	8	0	0
BrM	4	0	1
BrM	4	0	0
BrM	3	0	1
BrF	3	0	1
BrF	3	0	0
BrM	4	0	0
BrF	5	0	0
BrF	8	0	0
BrM	6	0	0
BrM	6	0	0
BrM	6	0	0
BrM	6	0	1
BrM	6	0	0
BrF	6	0	1
BrF	6	0	0
BrM	2	0	0
BrM	2	0	1
BrF	6	0	0
BrM	10	0	0
BrF	4	0	1
BrF	4	0	0
BrF	4	0	1
BrM	3	0	1
BrM	3	0	0
BrM	3	0	1
BrF	4	0	0
BrF	4	0	1
BrM	7	0	0
BrM	7	0	1
BrF	7	0	0
BrM	6	0	0
BrF	3	0	0
BrM	5	0	0
BrF	3	0	0
BrF	3	0	1
BrM	2	0	0
BrM	2	0	1
BrM	6	0	0
BrF	9	0	0
BrM	4	0	0
BrF	2	0	0
BrM	3	0	0
BrF	3	0	0
BrM	4	0	0
BrF	10	0	0
BrF	10	0	1
BrM	5	0	1
BrM	5	0	0
BrF	5	0	0
BrF	5	0	0
BrM	4	0	0
BrM	4	0	0
BrM	5	0	1
BrF	11	0	0
BrM	11	0	0
BrF	5	0	1
BrF	5	0	0
BrF	5	0	1
BrM	4	0	1
BrM	4	0	0
BrM	4	0	1
BrF	6	0	1
BrF	6	0	0
BrM	6	0	1
BrM	6	0	0
BrF	8	0	1
BrM	3	0	1
BrF	1	0	0
BrM	7	0	0
BrM	14	0	0
BrF	9	0	1
BrF	9	0	0
BrF	9	0	0
BrM	5	0	1
BrM	5	0	0
BrM	5	0	0
BrM	12	0	0
BrF	3	0	0
BrM	9	0	0
BrF	7	0	1
BrF	7	0	0
BrM	12	0	0
BrM	12	0	1
BrF	4	0	1
BrM	4	0	1
BrF	9	0	0
BrF	3	0	1
BrF	3	0	1
BrF	3	0	1
BrM	6	0	1
BrM	6	0	1
BrM	6	0	1
BrF	4	0	1
BrM	8	0	1
BrF	10	0	0
BrM	1	0	0
BrF	6	0	1
BrF	15	0	0
BrM	9	0	0
BrF	8	0	1
BrM	5	0	1
BrF	6	0	1
BrM	3	0	1
BrM	3	0	0
BrF	9	0	0
BrM	4	0	0
BrF	3	0	1
BrM	6	0	1
BrF	2	0	1
BrM	1	0	1
BrF	7	0	0
BrF	7	0	0
BrM	13	0	0
BrM	13	0	0
BrF	4	0	1
BrF	4	0	1
BrF	4	0	0
BrM	5	0	0
BrM	5	0	1
BrM	5	0	1
BrM	12	0	1
BrM	3	0	1
BrM	4	0	0
BrF	4	0	0
BrM	8	0	0
BrF	4	0	1
BrF	9	0	0
BrM	7	0	0
BrF	5	0	1
BrM	9	0	1
BrF	16	0	0
BrM	12	0	0
BrF	6	0	0
BrM	7	0	0
BrM	5	0	1
BrF	5	0	1
BrF	5	0	1
BrM	2	0	1
BrF	3	0	1
BrM	1	0	1
BrF	5	0	1
BrF	5	0	0
BrM	5	0	1
BrM	5	0	0
BrF	2	0	1
BrM	11	0	1
BrM	2	0	1
BrF	3	0	1
BrM	3	0	1
BrM	10	0	0
BrF	5	0	0
BrM	2	0	0
BrF	5	0	0
BrF	5	0	0
BrM	12	0	0
BrM	12	0	0
BrF	3	0	0
BrF	3	0	0
BrF	3	0	0
BrM	3	0	0
BrM	3	0	0
BrM	3	0	0
BrF	3	0	0
BrM	8	0	0
BrF	13	0	1
BrM	5	0	1
BrF	5	0	0
BrF	8	0	0
BrF	9	0	0
BrM	3	0	0
BrF	4	0	0
BrM	2	0	0
BrF	6	0	0
BrM	8	0	0
BrF	5	0	1
BrF	5	0	1
BrF	5	0	0
BrF	5	0	0
BrF	7	0	0
BrF	6	0	0
BrM	4	0	0
BrF	8	0	0
BrF	8	0	1
BrF	8	0	1
BrM	3	0	0
BrM	3	0	1
BrM	3	0	1
BrF	4	0	0
BrM	10	0	0
BrF	1	0	1
BrM	2	0	1
BrF	2	0	0
BrM	7	0	0
BrF	5	0	0
BrF	3	0	1
BrF	3	0	0
BrM	9	0	1
BrM	9	0	0
BrF	9	0	1
BrM	3	0	1
BrF	6	0	1
BrM	3	0	1
BrF	1	0	0
BrM	1	0	0
BrF	6	0	0
BrM	3	0	0
BrF	2	0	1
BrF	2	0	1
BrF	8	0	1
BrF	8	0	1
BrF	8	0	1
BrM	13	0	1
BrM	13	0	1
BrM	13	0	1
BrM	8	0	1
BrF	2	0	1
BrM	8	0	1
BrF	2	0	1
BrM	2	0	1
BrF	2	0	0
BrM	1	0	0
BrF	4	0	0
BrF	4	0	1
BrF	4	0	0
BrM	4	0	0
BrM	4	0	0
BrM	4	0	1
BrF	5	0	1
BrF	5	0	0
BrM	5	0	1
BrM	5	0	0
BrF	2	0	0
BrM	9	0	0
BrF	4	0	1
BrM	3	0	1
BrF	7	0	0
BrF	1	0	0
BrF	8	0	0
BrF	7	0	1
BrF	7	0	0
BrM	8	0	1
BrM	8	0	0
BrF	1	0	1
BrM	6	0	1
BrF	1	0	1
BrM	4	0	1
BrF	3	0	0
BrF	3	0	0
BrM	3	0	0
BrM	3	0	0
BrF	5	0	1
BrF	5	0	0
BrM	5	0	1
BrM	5	0	0
BrF	10	0	0
BrM	1	0	0
BrF	3	0	1
BrM	3	0	1
BrF	2	0	1
BrM	5	0	1
BrF	2	0	0
BrM	3	0	0
BrM	2	0	1
BrM	2	0	1
BrF	1	0	1
BrF	5	0	1
BrF	5	0	1
BrM	8	0	1
BrM	8	0	1
BrF	6	0	1
BrF	8	0	0
BrM	12	0	0
BrF	6	0	0
BrF	1	0	0
BrF	6	0	0
BrF	1	0	0
BrM	6	0	0
BrF	8	0	0
BrM	3	0	0
BrF	2	0	0
BrM	4	0	0
BrF	8	0	0
BrM	4	0	0
BrF	2	0	1
BrM	2	0	1
BrF	7	0	1
BrM	4	0	1
BrF	3	0	0
BrM	8	0	0
BrM	7	0	1
BrF	10	0	1
BrF	10	0	0
BrF	10	0	1
BrM	6	0	1
BrF	2	0	0
BrM	2	0	0
BrF	9	0	0
BrF	9	0	1
BrM	4	0	0
BrM	4	0	1
BrF	3	0	0
BrM	3	0	0
BrF	4	0	1
BrM	8	0	1
BrF	10	0	1
BrM	10	0	1
BrF	10	0	1
BrM	4	0	1
BrF	6	0	0
BrM	2	0	1
BrF	6	0	0
BrF	6	0	1
BrM	1	0	0
BrM	1	0	1
BrF	1	0	0
BrM	7	0	0
BrF	2	0	0
BrM	2	0	0
BrM	4	0	1
BrM	4	0	1
BrF	3	0	1
BrM	2	0	1
BrM	4	0	1
BrM	4	0	0
BrM	6	0	0
BrF	6	0	0
BrM	4	0	0
BrF	1	0	0
BrM	7	0	0
BrF	5	0	0
BrM	8	0	0
BrF	7	0	0
BrM	4	0	0
BrF	7	0	0
BrF	7	0	1
BrF	7	0	1
BrM	9	0	0
BrM	9	0	1
BrM	9	0	1
BrF	3	0	0
BrM	8	0	0
BrF	4	0	1
BrM	3	0	1
BrF	2	0	1
BrM	4	0	1
BrF	4	0	1
BrM	10	0	1
BrF	4	0	1
BrM	1	0	1
BrM	1	0	1
BrF	3	0	1
BrM	5	0	1
BrF	6	0	1
BrF	6	0	0
BrM	6	0	1
BrM	6	0	0
BrM	9	0	0
BrF	5	0	1
BrM	7	0	1
BrF	3	0	0
BrM	2	0	0
BrF	3	0	0
BrM	9	0	0
BrF	8	0	0
BrM	7	0	0
BrF	4	0	0
BrM	1	0	0
BrM	8	0	0
BrF	12	0	1
BrF	7	0	0
BrF	7	0	0
BrM	2	0	0
BrM	2	0	0
BrF	4	0	0
BrM	3	0	0
BrF	4	0	1
BrM	3	0	1
BrF	1	0	0
BrM	3	0	0
BrF	5	0	0
BrM	4	0	0
BrF	10	0	1
BrM	6	0	1
BrF	9	0	1
BrM	8	0	1
BrM	7	0	0
BrM	5	0	0
BrM	5	0	1
BrF	4	0	1
BrF	7	0	1
BrM	5	0	0
BrF	3	0	1
BrM	9	0	1
BrF	5	0	1
BrM	2	0	1
BrF	5	0	0
BrF	2	0	0
BrM	1	0	0
BrF	7	0	1
BrM	4	0	1
BrF	5	0	1
BrM	6	0	1
BrF	4	0	1
BrM	10	0	1
BrM	10	0	0
BrF	3	0	0
BrM	10	0	0
BrF	9	0	0
BrM	6	0	0
BrF	4	0	0
BrM	6	0	0
BrF	3	0	0
BrM	5	0	0
BrF	8	0	0
BrF	8	0	0
BrM	7	0	0
BrM	7	0	0
BrM	3	0	0
BrF	7	0	1
BrF	7	0	1
BrM	12	0	1
BrM	12	0	1
BrF	8	0	1
BrM	5	0	1
BrF	3	0	0
BrM	10	0	0
BrM	5	0	1
BrF	10	0	1
BrM	12	0	1
BrF	6	0	0
BrF	6	0	1
BrF	6	0	1
BrF	2	0	0
BrM	1	0	0
BrF	7	0	1
BrM	3	0	1
BrF	6	0	1
BrM	4	0	1
BrF	4	0	1
BrF	4	0	0
BrF	3	0	1
BrM	6	0	1
BrM	7	0	0
BrF	4	0	1
BrM	4	0	0
BrF	6	0	0
BrM	6	0	0
BrM	10	0	0
BrF	9	0	0
BrF	4	0	1
BrF	4	0	1
BrF	13	0	0
BrM	9	0	0
BrF	2	0	0
BrM	2	0	1
BrF	7	0	0
BrM	7	0	0
BrF	1	0	0
BrM	6	0	0
BrF	3	0	0
BrM	3	0	0
BrF	6	0	1
BrF	9	0	0
BrM	1	0	0
BrF	7	0	0
BrM	11	0	0
BrF	3	0	1
BrM	3	0	1
BrF	5	0	0
BrF	5	0	0
BrF	5	0	0
BrF	3	0	1
BrF	3	0	1
BrM	10	0	1
BrM	10	0	1
BrM	11	0	1
BrF	3	0	0
BrF	12	0	1
BrF	12	0	1
BrM	4	0	1
BrM	4	0	1
BrF	5	0	1
BrF	5	0	0
BrM	11	0	1
BrM	11	0	1
BrF	6	0	0
BrF	6	0	1
BrM	1	0	0
BrM	1	0	1
BrF	4	0	1
BrM	5	0	1
BrF	9	0	0
BrF	3	0	0
BrM	2	0	0
BrF	10	0	1
BrF	10	0	1
BrM	3	0	1
BrM	3	0	1
BrF	7	0	0
BrM	11	0	0
BrF	8	0	1
BrF	8	0	1
BrM	3	0	1
BrM	3	0	1
BrF	6	0	1
BrF	12	0	1
BrM	6	0	1
BrF	3	0	0
BrM	3	0	0
BrF	8	0	0
BrM	5	0	0
BrF	8	0	1
BrM	3	0	1
BrF	5	0	0
BrM	5	0	0
BrF	6	0	0
BrF	6	0	0
BrM	13	0	0
BrF	3	0	0
BrM	3	0	0
BrF	11	0	0
BrF	11	0	0
BrM	5	0	0
BrM	5	0	0
BrF	8	0	1
BrM	10	0	1
BrF	5	0	1
BrM	7	0	1
BrF	6	0	0
BrM	2	0	0
BrM	4	0	1
BrF	2	0	0
BrF	4	0	1
BrF	5	0	0
BrM	2	0	0
BrF	10	0	1
BrM	1	0	1
BrF	2	0	0
BrF	14	0	0
BrM	3	0	0
BrF	3	0	1
BrM	3	0	1
BrF	2	0	0
BrM	5	0	0
BrF	7	0	1
BrM	10	0	1
BrF	5	0	0
BrM	4	0	0
BrF	13	0	1
BrF	13	0	0
BrM	8	0	0
BrM	8	0	1
BrF	7	0	0
BrM	10	0	0
BrF	9	0	0
BrM	5	0	0
BrF	11	0	0
BrM	7	0	0
BrF	8	0	0
BrM	2	0	0
BrF	2	0	0
BrF	5	0	1
BrF	9	0	0
BrF	9	0	1
BrM	6	0	0
BrM	6	0	1
BrF	9	0	0
BrF	9	0	0
BrF	9	0	0
BrM	3	0	0
BrM	3	0	0
BrM	3	0	0
BrF	6	0	0
BrM	10	0	0
BrF	5	0	1
BrM	5	0	1
BrF	5	0	1
BrM	8	0	0
BrF	10	0	1
BrF	10	0	0
BrF	2	0	1
BrM	8	0	0
BrF	4	0	0
BrM	4	0	0
BrF	1	0	1
BrF	1	0	1
BrM	4	0	1
BrM	4	0	1
BrF	3	0	1
BrF	4	0	1
BrM	5	0	1
BrF	4	0	0
BrM	3	0	1
BrF	9	0	0
BrM	11	0	0
BrF	9	0	0
BrM	11	0	0
BrM	6	0	0
BrM	9	0	1
BrF	8	0	1
BrF	8	0	0
BrF	3	0	1
BrM	5	0	1
BrF	5	0	0
BrF	5	0	1
BrF	12	0	0
BrM	2	0	0
BrF	3	0	0
BrM	7	0	0
BrF	9	0	0
BrM	1	0	0
BrF	12	0	1
BrM	3	0	1
BrF	10	0	1
BrF	6	0	1
BrM	2	0	1
BrF	4	0	0
BrM	7	0	0
BrF	8	0	0
BrF	12	0	0
BrM	11	0	0
BrF	8	0	0
BrM	1	0	0
BrM	6	0	1
BrF	9	0	1
BrM	2	0	1
BrF	9	0	1
BrM	6	0	1
BrF	7	0	0
BrF	7	0	0
BrM	11	0	0
BrM	11	0	0
BrF	7	0	0
BrM	3	0	0
BrF	9	0	0
BrF	5	0	1
BrM	3	0	0
BrF	2	0	0
BrF	6	0	1
BrM	8	0	1
BrF	5	0	1
BrF	5	0	1
BrF	9	0	0
BrF	9	0	0
BrF	3	0	0
BrF	3	0	1
BrM	7	0	0
BrM	7	0	1
BrM	4	0	0
BrF	3	0	1
BrM	3	0	1
BrF	9	0	1
BrM	1	0	1
BrF	13	0	1
BrF	13	0	0
BrM	6	0	0
BrM	6	0	1
BrF	11	0	1
BrM	8	0	1
BrF	7	0	1
BrM	6	0	1
BrF	5	0	0
BrM	5	0	0
BrM	6	0	1
BrF	5	0	0
BrF	5	0	0
BrF	2	0	0
BrM	5	0	0
BrF	13	0	0
BrM	11	0	0
BrM	3	0	1
BrF	3	0	1
BrF	2	0	1
BrF	2	0	0
BrF	3	0	1
BrF	9	0	0
BrM	12	0	0
BrF	3	0	1
BrM	8	0	1
BrF	6	0	1
BrM	3	0	1
BrF	3	0	1
BrM	3	0	1
BrF	5	0	1
BrM	11	0	1
BrF	6	0	1
BrM	5	0	1
BrF	5	0	1
BrF	2	0	1
BrM	6	0	1
BrF	3	0	1
BrF	3	0	1
BrF	5	0	1
BrM	2	0	1
BrF	11	0	1
BrF	4	0	1
BrM	4	0	1
BrF	5	0	0
BrF	5	0	0
BrF	5	0	0
BrM	5	0	0
BrM	5	0	0
BrM	5	0	0
BrF	4	0	1
BrM	7	0	1
BrF	8	0	1
BrF	2	0	0
BrM	3	0	0
BrF	5	0	0
BrM	2	0	0
BrF	14	0	1
BrM	10	0	1
BrM	3	0	1
BrM	3	0	1
BrF	6	0	0
BrF	6	0	0
BrM	1	0	0
BrM	1	0	0
BrF	1	0	0
BrM	2	0	0
BrF	8	0	1
BrF	3	0	0
BrF	3	0	0
BrF	3	0	1
BrM	3	0	0
BrM	3	0	1
BrM	3	0	0
BrM	6	0	0
BrM	3	0	0
BrF	9	0	1
BrF	5	0	0
BrF	5	0	0
BrM	3	0	0
BrM	3	0	0
BrF	8	0	0
BrF	8	0	1
BrM	4	0	0
BrM	4	0	1
BrF	11	0	1
BrM	4	0	1
BrM	5	0	0
BrM	5	0	0
BrF	3	0	0
BrF	12	0	0
BrM	10	0	0
BrF	1	0	0
BrF	9	0	1
BrF	9	0	0
BrM	4	0	1
BrM	4	0	0
BrF	8	0	1
BrM	11	0	1
BrF	6	0	1
BrM	5	0	1
BrF	9	0	0
BrM	5	0	0
BrF	6	0	1
BrM	3	0	1
BrF	1	0	0
BrF	1	0	1
BrF	1	0	0
BrM	1	0	0
BrM	1	0	1
BrM	1	0	0
BrF	6	0	1
BrM	2	0	1
BrF	4	0	1
BrM	2	0	1
BrF	6	0	1
BrM	5	0	1
BrF	7	0	0
BrM	4	0	0
BrF	4	0	0
BrM	2	0	0
BrF	6	0	1
BrM	1	0	1
BrF	7	0	0
BrM	11	0	0
BrF	4	0	0
BrF	4	0	1
BrM	3	0	1
BrM	3	0	0
BrF	4	0	0
BrF	4	0	0
BrF	4	0	1
BrF	4	0	1
BrF	4	0	0
BrF	3	0	0
BrM	5	0	0
BrF	7	0	0
BrF	7	0	0
BrM	4	0	0
BrM	4	0	0
BrF	5	0	0
BrM	5	0	0
BrF	3	0	0
BrM	9	0	0
BrF	3	0	0
BrM	3	0	0
BrF	9	0	0
BrM	3	0	0
BrF	9	0	0
BrM	3	0	0
BrF	7	0	0
BrM	2	0	0
BrF	10	0	1
BrF	10	0	0
BrM	6	0	1
BrM	6	0	0
BrF	10	0	1
BrM	9	0	1
BrF	10	0	1
BrM	9	0	1
BrF	5	0	0
BrM	4	0	0
BrF	4	0	1
BrF	4	0	0
BrF	8	0	0
BrM	2	0	0
BrF	4	0	0
BrM	1	0	0
BrF	4	0	1
BrF	4	0	1
BrF	4	0	0
BrM	1	0	1
BrF	7	0	0
BrM	9	0	0
BrF	1	0	1
BrM	1	0	1
BrF	5	0	1
BrM	10	0	1
BrM	5	0	0
BrF	4	0	0
BrF	10	0	0
BrF	10	0	0
BrM	2	0	0
BrM	2	0	0
BrF	2	0	1
BrF	6	0	0
BrF	6	0	1
BrM	7	0	0
BrF	6	0	0
BrM	7	0	0
BrM	7	0	1
BrM	9	0	0
BrF	8	0	0
BrF	4	0	1
BrF	2	0	1
BrM	8	0	0
BrF	2	0	0
BrM	8	0	1
BrF	5	0	1
BrM	1	0	1
BrF	4	0	1
BrF	3	0	0
BrF	3	0	1
BrM	12	0	0
BrM	12	0	1
BrF	3	0	1
BrM	9	0	1
BrF	4	0	1
BrM	6	0	1
BrF	2	0	1
BrM	5	0	1
BrF	5	0	1
BrF	5	0	0
BrM	10	0	1
BrM	10	0	0
BrF	2	0	0
BrM	1	0	0
BrF	2	0	0
BrM	1	0	0
BrF	10	0	0
BrM	1	0	0
BrF	3	0	1
BrM	2	0	1
BrM	6	0	1
BrF	3	0	1
BrM	3	0	1
BrM	7	0	1
BrF	3	0	0
BrM	1	0	0
BrF	6	0	1
BrM	5	0	1
BrF	7	0	0
BrM	2	0	0
BrF	3	0	1
BrM	4	0	1
BrF	7	0	1
BrM	11	0	1
BrF	5	0	0
BrF	5	0	1
BrM	9	0	0
BrM	9	0	1
BrF	10	0	0
BrM	2	0	0
BrF	6	0	1
BrM	2	0	1
BrM	7	0	1
BrF	4	0	0
BrM	4	0	0
BrF	6	0	1
BrM	3	0	1
BrF	8	0	1
BrF	8	0	0
BrF	5	0	1
BrM	3	0	1
BrM	8	0	0
BrF	7	0	1
BrM	4	0	1
BrM	2	0	1
BrF	7	0	0
BrM	10	0	0
BrF	4	0	1
BrM	5	0	1
BrF	11	0	0
BrM	4	0	0
BrF	9	0	1
BrM	8	0	1
BrF	4	0	1
BrM	4	0	1
BrF	11	0	0
BrM	5	0	0
BrF	6	0	0
BrM	8	0	0
BrF	4	0	0
BrF	4	0	1
BrM	4	0	0
BrM	4	0	1
BrF	2	0	1
BrF	6	0	1
BrM	5	0	1
BrF	7	0	0
BrM	2	0	0
BrF	4	0	1
BrM	1	0	1
BrM	5	0	1
BrF	1	0	1
BrF	1	0	0
BrF	3	0	0
BrM	3	0	0
BrF	4	0	1
BrM	11	0	1
BrM	2	0	0
BrM	2	0	0
BrF	3	0	0
BrF	3	0	1
BrF	4	0	0
BrM	6	0	0
BrF	4	0	1
BrF	4	0	1
BrM	2	0	1
BrM	2	0	1
BrF	5	0	0
BrM	1	0	0
BrF	4	0	1
BrM	7	0	1
BrM	4	0	1
BrF	8	0	0
BrM	2	0	0
BrF	5	0	1
BrM	6	0	1
BrF	3	0	1
BrM	12	0	1
BrF	4	0	0
BrF	4	0	1
BrM	3	0	0
BrM	3	0	1
BrF	5	0	0
BrF	1	0	1
BrM	4	0	1
BrF	2	0	0
BrM	2	0	0
BrF	2	0	1
BrF	5	0	1
BrM	8	0	1
BrF	9	0	1
BrM	1	0	1
BrF	4	0	1
BrM	10	0	1
BrF	8	0	0
BrM	0	0	0
BrF	3	0	0
BrF	4	0	1
BrM	8	0	1
BrM	7	0	0
BrF	2	0	0
BrM	5	0	0
BrF	3	0	0
BrF	3	0	0
BrM	8	0	0
BrF	6	0	1
BrF	5	0	0
BrM	4	0	0
BrM	4	0	0
BrM	4	0	0
BrF	5	0	0
BrF	5	0	1
BrF	2	0	0
BrM	7	0	0
BrF	3	0	0
BrM	5	0	0
BrF	5	0	0
BrF	3	0	1
BrM	3	0	1
BrF	3	0	1
BrF	3	0	0
BrF	11	0	1
BrM	1	0	1
BrF	6	0	1
BrF	6	0	0
BrM	2	0	1
BrM	2	0	0
BrF	3	0	0
BrM	5	0	0
BrF	3	0	1
BrF	10	0	0
BrM	3	0	0
BrF	1	0	1
BrM	6	0	1
BrF	6	0	0
BrM	3	0	0
BrF	5	0	1
BrF	5	0	1
BrF	1	0	1
BrF	1	0	0
BrM	10	0	1
BrM	10	0	0
BrM	4	0	0
BrF	2	0	0
BrF	2	0	1
BrF	9	0	1
BrF	9	0	0
BrM	1	0	0
BrM	1	0	1
BrF	2	0	0
BrM	3	0	0
BrM	3	0	1
BrF	2	0	1
BrM	3	0	0
BrF	6	1	0
BrF	6	1	1
BrF	7	1	0
BrM	2	1	0
BrF	5	1	0
BrM	5	1	0
BrF	14	1	0
BrF	14	1	0
BrM	1	1	0
BrF	4	1	1
BrM	14	1	0
BrF	9	1	0
BrM	3	1	0
BrM	3	1	0
BrM	2	1	0
BrM	6	1	0
BrM	6	1	0
BrM	3	1	0
BrF	3	1	0
BrM	5	1	0
BrF	9	1	0
BrF	7	1	0
BrM	6	1	0
BrM	6	1	1
BrF	4	1	1
BrF	3	1	0
BrM	8	1	0
BrF	6	1	0
BrM	2	1	0
BrF	4	1	0
BrF	4	1	0
BrM	4	1	0
BrM	4	1	0
BrF	3	1	1
BrF	5	1	1
BrF	5	1	0
BrM	2	1	0
BrF	7	1	0
BrM	3	1	1
BrM	3	1	0
BrF	4	1	0
BrM	12	1	0
BrF	6	1	0
BrM	8	1	0
BrF	8	1	0
BrF	10	1	0
BrM	3	1	0
BrM	11	1	0
BrM	4	1	0
BrM	5	1	0
BrF	11	1	0
BrF	2	1	1
BrF	3	1	1
BrM	4	1	1
BrF	4	1	1
BrM	4	1	0
BrM	4	1	1
BrF	5	1	0
BrM	2	1	0
BrM	1	1	0
BrF	1	1	0
BrM	8	1	1
BrM	3	1	0
BrM	3	1	1
BrF	3	1	0
BrM	4	1	1
BrM	4	1	1
BrM	7	1	1
BrM	14	1	1
BrF	3	1	1
BrF	10	1	0
BrM	2	1	0
BrM	3	1	0
BrF	3	1	0
BrM	4	1	0
BrF	5	1	0
BrM	11	1	0
BrM	11	1	1
BrF	4	1	0
BrM	2	1	0
BrF	6	1	0
BrF	6	1	1
BrM	8	1	0
BrM	8	1	1
BrF	8	1	0
BrF	17	1	1
BrF	17	1	0
BrM	2	1	0
BrM	2	1	0
BrM	5	1	0
BrF	3	1	0
BrF	3	1	1
BrM	8	1	0
BrF	3	1	1
BrM	8	1	0
BrF	2	1	1
BrF	6	1	0
BrM	5	1	0
BrM	6	1	0
BrM	6	1	1
BrM	12	1	0
BrF	9	1	1
BrF	9	1	1
BrM	14	1	1
BrM	14	1	1
BrF	4	1	0
BrM	3	1	0
BrF	7	1	0
BrM	6	1	0
BrF	2	1	0
BrF	3	1	0
BrM	2	1	0
BrF	9	1	0
BrM	4	1	0
BrF	7	1	0
BrM	5	1	0
BrM	5	1	0
BrF	6	1	0
BrM	6	1	0
BrF	3	1	0
BrM	8	1	0
BrF	10	1	0
BrM	7	1	0
BrF	8	1	0
BrM	5	1	0
BrF	3	1	0
BrM	3	1	0
BrM	3	1	0
BrF	4	1	0
BrM	5	1	0
BrF	7	1	1
BrM	13	1	1
BrF	6	1	0
BrF	16	1	0
BrM	12	1	0
BrF	5	1	0
BrM	5	1	0
BrM	2	1	1
BrF	7	1	0
BrM	3	1	0
BrF	5	1	0
BrM	12	1	0
BrF	8	1	0
BrF	4	1	0
BrM	2	1	0
BrF	4	1	0
BrM	2	1	0
BrF	4	1	0
BrF	4	1	0
BrM	4	1	0
BrM	4	1	0
BrF	5	1	0
BrF	6	1	0
BrM	9	1	0
BrF	8	1	0
BrM	3	1	0
BrF	3	1	0
BrF	6	1	0
BrF	6	1	1
BrM	4	1	0
BrM	4	1	1
BrF	7	1	0
BrF	4	1	0
BrM	2	1	0
BrF	1	1	0
BrM	10	1	0
BrF	5	1	1
BrM	3	1	1
BrF	7	1	0
BrM	6	1	0
BrF	5	1	0
BrM	4	1	0
BrF	7	1	0
BrM	4	1	0
BrF	5	1	0
BrM	10	1	0
BrF	1	1	0
BrF	8	1	0
BrM	2	1	0
BrF	3	1	0
BrM	3	1	0
BrF	5	1	0
BrM	5	1	0
BrF	9	1	0
BrF	2	1	0
BrM	5	1	0
BrF	10	1	0
BrM	5	1	0
BrF	4	1	1
BrM	7	1	1
BrF	2	1	0
BrM	8	1	0
BrM	2	1	0
BrF	5	1	0
BrM	8	1	0
BrF	8	1	1
BrM	4	1	1
BrF	7	1	0
BrM	4	1	0
BrF	7	1	0
BrM	4	1	0
BrF	4	1	0
BrM	6	1	0
BrF	3	1	0
BrM	3	1	0
BrF	4	1	1
BrM	7	1	1
BrF	4	1	0
BrM	8	1	0
BrF	10	1	0
BrM	4	1	0
BrM	2	1	0
BrF	5	1	0
BrM	2	1	0
BrF	3	1	0
BrF	3	1	1
BrM	4	1	1
BrF	13	1	0
BrF	13	1	0
BrM	12	1	0
BrM	12	1	0
BrF	8	1	0
BrM	13	1	0
BrF	3	1	0
BrM	3	1	0
BrF	7	1	0
BrM	4	1	0
BrF	9	1	0
BrM	1	1	0
BrF	3	1	1
BrM	5	1	1
BrF	8	1	0
BrM	7	1	0
BrF	9	1	0
BrF	9	1	0
BrM	8	1	0
BrM	8	1	0
BrF	4	1	1
BrF	4	1	0
BrM	4	1	1
BrM	4	1	0
BrF	7	1	0
BrM	10	1	0
BrF	8	1	1
BrF	8	1	1
BrM	4	1	1
BrM	4	1	1
BrF	10	1	1
BrM	15	1	1
BrF	4	1	1
BrM	4	1	1
BrF	9	1	1
BrM	6	1	1
BrF	5	1	1
BrM	8	1	1
BrF	4	1	0
BrM	4	1	0
BrM	3	1	0
BrF	8	1	0
BrM	7	1	0
BrM	11	1	0
BrF	10	1	0
BrF	5	1	0
BrF	10	1	0
BrM	12	1	0
BrF	3	1	0
BrM	10	1	0
BrM	2	1	0
BrF	2	1	0
BrF	9	1	0
BrM	8	1	0
BrM	3	1	1
BrM	4	1	1
BrF	1	1	1
BrF	7	1	0
BrM	7	1	0
BrF	3	1	0
BrM	2	1	0
BrM	7	1	0
BrF	4	1	1
BrF	2	1	1
BrM	5	1	1
BrM	4	1	1
BrF	4	1	1
BrM	7	1	1
BrM	4	1	1
BrM	4	1	0
BrF	13	1	0
BrM	9	1	0
BrF	7	1	0
BrM	7	1	0
BrF	3	1	1
BrM	3	1	1
BrF	6	1	0
BrM	11	1	0
BrF	5	1	1
BrF	6	1	0
BrM	11	1	0
BrF	10	1	0
BrM	3	1	0
BrF	12	1	0
BrM	6	1	0
BrF	8	1	0
BrM	5	1	0
BrF	3	1	1
BrF	5	1	1
BrF	5	1	0
BrF	4	1	0
BrM	1	1	0
BrF	6	1	0
BrM	13	1	0
BrF	3	1	1
BrM	11	1	1
BrF	8	1	0
BrM	10	1	0
BrF	5	1	0
BrM	7	1	0
BrM	13	1	0
BrF	8	1	0
BrF	7	1	1
BrF	7	1	0
BrM	3	1	1
BrM	3	1	0
BrF	10	1	0
BrM	1	1	0
BrM	5	1	0
BrF	15	1	0
BrM	4	1	0
BrM	4	1	0
BrF	6	1	0
BrM	10	1	0
BrF	2	1	0
BrM	10	1	0
BrF	8	1	0
BrM	2	1	0
BrF	6	1	0
BrM	4	1	0
BrF	3	1	0
BrF	4	1	0
BrF	12	1	0
BrM	8	1	0
BrF	6	1	0
BrM	10	1	0
BrF	6	1	0
BrF	6	1	0
BrM	3	1	0
BrM	3	1	0
BrF	12	1	0
BrF	12	1	0
BrM	5	1	0
BrM	5	1	0
BrF	10	1	0
BrF	16	1	0
BrM	6	1	0
BrF	9	1	0
BrM	11	1	0
BrM	6	1	1
BrF	4	1	0
BrM	4	1	0
BrF	2	1	0
BrM	11	1	0
BrF	2	1	0
BrF	2	1	0
BrF	2	1	1
BrM	2	1	0
BrM	2	1	0
BrM	2	1	1
BrM	6	1	0
BrF	5	1	0
BrM	7	1	1
BrF	12	1	0
BrM	3	1	0
BrF	6	1	0
BrM	1	1	0
BrF	3	1	0
BrM	3	1	0
BrF	7	1	1
BrM	3	1	1
BrF	3	1	0
BrM	3	1	0
BrF	5	1	0
BrF	5	1	0
BrF	6	1	0
BrM	8	1	0
BrM	3	1	0
BrF	5	1	0
BrM	4	1	0
BrF	13	1	0
BrM	6	1	0
BrF	7	1	0
BrF	4	1	1
BrF	6	1	0
BrM	9	1	0
BrF	4	1	0
BrF	4	1	1
BrM	5	1	0
BrM	5	1	1
BrM	1	1	0
BrF	7	1	0
BrM	2	1	0
BrF	8	1	0
BrM	2	1	0
BrF	5	1	1
BrM	5	1	1
BrF	7	1	0
BrF	2	1	1
BrM	3	1	1
BrF	10	1	0
BrM	2	1	0
BrF	2	1	0
BrM	2	1	0
BrF	4	1	0
BrF	4	1	0
BrM	4	1	0
BrM	4	1	0
BrF	10	1	0
BrF	10	1	1
BrM	9	1	0
BrM	9	1	1
BrF	6	1	1
BrF	6	1	0
BrM	6	1	1
BrM	6	1	0
BrF	6	1	0
BrM	12	1	0
BrF	10	1	0
BrM	2	1	0
BrF	8	1	1
BrM	9	1	1
BrF	11	1	0
BrF	5	1	0
BrM	5	1	0
BrF	1	1	1
BrF	7	1	1
BrF	7	1	0
BrF	5	1	1
BrM	5	1	1
BrF	14	1	0
BrM	10	1	0
BrF	3	1	0
BrM	3	1	0
BrF	5	1	0
BrM	2	1	0
BrF	8	1	0
BrM	5	1	0
BrF	5	1	1
BrM	6	1	1
BrF	2	1	0
BrM	4	1	0
BrF	8	1	1
BrF	8	1	0
BrM	11	1	0
BrM	11	1	1
BrF	5	1	0
BrM	3	1	0
BrF	4	1	1
BrF	4	1	1
BrF	4	1	1
BrM	1	1	1
BrF	11	1	0
BrM	10	1	0
BrF	3	1	0
BrM	1	1	0
BrF	8	1	0
BrF	8	1	0
BrM	4	1	0
BrM	4	1	0
BrF	7	1	1
BrM	4	1	1
BrF	4	1	1
BrM	2	1	1
BrF	3	1	1
BrM	5	1	1
BrF	6	1	1
BrM	5	1	1
BrF	3	1	1
BrF	5	1	0
BrM	5	1	0
BrF	7	1	0
BrM	3	1	0
BrF	6	1	0
BrM	3	1	0
BrM	5	1	0
BrF	10	1	0
BrM	6	1	0
BrF	9	1	0
BrM	3	1	0
BrF	8	1	0
BrF	10	1	0
BrM	9	1	0
BrF	4	1	0
BrF	11	1	1
BrM	3	1	1
BrF	1	1	1
BrM	5	1	1
BrF	2	1	0
BrF	2	1	0
BrF	2	1	1
BrM	4	1	0
BrM	4	1	0
BrM	4	1	1
BrF	15	1	0
BrM	11	1	0
BrF	6	1	0
BrM	6	1	0
BrF	7	1	0
BrM	9	1	0
BrM	1	1	0
BrF	1	1	0
BrM	3	1	0
BrF	5	1	0
BrM	10	1	0
BrF	10	1	0
BrM	2	1	0
BrF	2	1	0
BrF	2	1	1
BrM	9	1	0
BrF	8	1	0
BrF	2	1	0
BrM	1	1	0
BrM	2	1	0
BrF	5	1	0
BrM	9	1	0
BrF	4	1	0
BrM	3	1	0
BrF	9	1	0
BrM	1	1	0
BrF	4	1	0
BrM	3	1	0
BrF	10	1	0
BrM	2	1	0
BrF	12	1	0
BrM	6	1	0
BrF	1	1	0
BrM	1	1	0
BrM	2	1	0
BrF	2	1	0
BrM	2	1	0
BrM	2	1	0
BrF	11	1	0
BrM	4	1	0
BrF	11	1	0
BrM	2	1	0
BrF	9	1	1
BrF	9	1	0
BrM	8	1	0
BrM	8	1	1
BrF	7	1	0
BrM	5	1	0
BrM	10	1	0
BrM	10	1	1
BrF	11	1	0
BrM	10	1	0
BrF	6	1	0
BrM	5	1	0
BrF	3	1	1
BrM	3	1	1
BrF	7	1	0
BrF	7	1	0
BrF	4	1	0
BrM	13	1	0
BrF	4	1	1
BrM	2	1	1
BrF	5	1	0
BrF	5	1	0
BrM	4	1	0
BrM	4	1	0
BrF	5	1	0
BrF	1	1	0
BrM	2	1	0
BrM	2	1	1
BrF	4	1	0
BrM	2	1	0
BrF	8	1	0
BrF	6	1	0
BrM	5	1	0
BrF	7	1	0
BrM	2	1	0
BrF	3	1	0
BrM	12	1	0
BrF	5	1	0
BrM	8	1	0
BrM	9	1	1
BrF	4	1	0
BrM	8	1	0
BrM	7	1	0
BrF	8	1	0
BrF	6	1	0
BrM	1	1	0
BrF	2	1	1
BrM	5	1	1
BrF	2	1	1
BrM	5	1	1
BrF	7	1	0
BrM	10	1	0
BrF	17	1	0
BrM	2	1	0
BrF	8	1	0
BrF	8	1	0
BrM	12	1	0
BrM	12	1	0
BrF	5	1	0
BrM	2	1	0
BrF	11	1	0
BrM	1	1	0
BrF	9	1	0
BrM	7	1	0
BrF	6	1	0
BrM	3	1	0
BrF	9	1	0
BrM	1	1	0
BrM	2	1	1
BrF	2	1	0
BrM	3	1	0
BrF	2	1	0
BrM	3	1	0
BrM	3	1	0
BrF	6	1	0
BrM	3	1	0

## Sheet: Figure 4
DominantMaleOrFemale	Age	SexHelper
BrF	6	0
BrF	6	1
BrF	7	0
BrM	2	0
BrF	5	0
BrM	5	0
BrF	14	0
BrF	14	0
BrM	1	0
BrF	4	1
BrM	14	0
BrF	9	0
BrM	3	0
BrM	3	0
BrM	2	0
BrM	6	0
BrM	6	0
BrM	3	0
BrF	3	0
BrM	5	0
BrF	9	0
BrF	7	0
BrM	6	0
BrM	6	1
BrF	4	1
BrF	3	0
BrM	8	0
BrF	6	0
BrM	2	0
BrF	4	0
BrF	4	0
BrM	4	0
BrM	4	0
BrF	3	1
BrF	5	1
BrF	5	0
BrM	2	0
BrF	7	0
BrM	3	1
BrM	3	0
BrF	4	0
BrM	12	0
BrF	6	0
BrM	8	0
BrF	8	0
BrF	10	0
BrM	3	0
BrM	11	0
BrM	4	0
BrM	5	0
BrF	11	0
BrF	2	1
BrF	3	1
BrM	4	1
BrF	4	1
BrM	4	0
BrM	4	1
BrF	5	0
BrM	2	0
BrM	1	0
BrF	1	0
BrM	8	1
BrM	3	0
BrM	3	1
BrF	3	0
BrM	4	1
BrM	4	1
BrM	7	1
BrM	14	1
BrF	3	1
BrF	10	0
BrM	2	0
BrM	3	0
BrF	3	0
BrM	4	0
BrF	5	0
BrM	11	0
BrM	11	1
BrF	4	0
BrM	2	0
BrF	6	0
BrF	6	1
BrM	8	0
BrM	8	1
BrF	8	0
BrF	17	1
BrF	17	0
BrM	2	0
BrM	2	0
BrM	5	0
BrF	3	0
BrF	3	1
BrM	8	0
BrF	3	1
BrM	8	0
BrF	2	1
BrF	6	0
BrM	5	0
BrM	6	0
BrM	6	1
BrM	12	0
BrF	9	1
BrF	9	1
BrM	14	1
BrM	14	1
BrF	4	0
BrM	3	0
BrF	7	0
BrM	6	0
BrF	2	0
BrF	3	0
BrM	2	0
BrF	9	0
BrM	4	0
BrF	7	0
BrM	5	0
BrM	5	0
BrF	6	0
BrM	6	0
BrF	3	0
BrM	8	0
BrF	10	0
BrM	7	0
BrF	8	0
BrM	5	0
BrF	3	0
BrM	3	0
BrM	3	0
BrF	4	0
BrM	5	0
BrF	7	1
BrM	13	1
BrF	6	0
BrF	16	0
BrM	12	0
BrF	5	0
BrM	5	0
BrM	2	1
BrF	7	0
BrM	3	0
BrF	5	0
BrM	12	0
BrF	8	0
BrF	4	0
BrM	2	0
BrF	4	0
BrM	2	0
BrF	4	0
BrF	4	0
BrM	4	0
BrM	4	0
BrF	5	0
BrF	6	0
BrM	9	0
BrF	8	0
BrM	3	0
BrF	3	0
BrF	6	0
BrF	6	1
BrM	4	0
BrM	4	1
BrF	7	0
BrF	4	0
BrM	2	0
BrF	1	0
BrM	10	0
BrF	5	1
BrM	3	1
BrF	7	0
BrM	6	0
BrF	5	0
BrM	4	0
BrF	7	0
BrM	4	0
BrF	5	0
BrM	10	0
BrF	1	0
BrF	8	0
BrM	2	0
BrF	3	0
BrM	3	0
BrF	5	0
BrM	5	0
BrF	9	0
BrF	2	0
BrM	5	0
BrF	10	0
BrM	5	0
BrF	4	1
BrM	7	1
BrF	2	0
BrM	8	0
BrM	2	0
BrF	5	0
BrM	8	0
BrF	8	1
BrM	4	1
BrF	7	0
BrM	4	0
BrF	7	0
BrM	4	0
BrF	4	0
BrM	6	0
BrF	3	0
BrM	3	0
BrF	4	1
BrM	7	1
BrF	4	0
BrM	8	0
BrF	10	0
BrM	4	0
BrM	2	0
BrF	5	0
BrM	2	0
BrF	3	0
BrF	3	1
BrM	4	1
BrF	13	0
BrF	13	0
BrM	12	0
BrM	12	0
BrF	8	0
BrM	13	0
BrF	3	0
BrM	3	0
BrF	7	0
BrM	4	0
BrF	9	0
BrM	1	0
BrF	3	1
BrM	5	1
BrF	8	0
BrM	7	0
BrF	9	0
BrF	9	0
BrM	8	0
BrM	8	0
BrF	4	1
BrF	4	0
BrM	4	1
BrM	4	0
BrF	7	0
BrM	10	0
BrF	8	1
BrF	8	1
BrM	4	1
BrM	4	1
BrF	10	1
BrM	15	1
BrF	4	1
BrM	4	1
BrF	9	1
BrM	6	1
BrF	5	1
BrM	8	1
BrF	4	0
BrM	4	0
BrM	3	0
BrF	8	0
BrM	7	0
BrM	11	0
BrF	10	0
BrF	5	0
BrF	10	0
BrM	12	0
BrF	3	0
BrM	10	0
BrM	2	0
BrF	2	0
BrF	9	0
BrM	8	0
BrM	3	1
BrM	4	1
BrF	1	1
BrF	7	0
BrM	7	0
BrF	3	0
BrM	2	0
BrM	7	0
BrF	4	1
BrF	2	1
BrM	5	1
BrM	4	1
BrF	4	1
BrM	7	1
BrM	4	1
BrM	4	0
BrF	13	0
BrM	9	0
BrF	7	0
BrM	7	0
BrF	3	1
BrM	3	1
BrF	6	0
BrM	11	0
BrF	5	1
BrF	6	0
BrM	11	0
BrF	10	0
BrM	3	0
BrF	12	0
BrM	6	0
BrF	8	0
BrM	5	0
BrF	3	1
BrF	5	1
BrF	5	0
BrF	4	0
BrM	1	0
BrF	6	0
BrM	13	0
BrF	3	1
BrM	11	1
BrF	8	0
BrM	10	0
BrF	5	0
BrM	7	0
BrM	13	0
BrF	8	0
BrF	7	1
BrF	7	0
BrM	3	1
BrM	3	0
BrF	10	0
BrM	1	0
BrM	5	0
BrF	15	0
BrM	4	0
BrM	4	0
BrF	6	0
BrM	10	0
BrF	2	0
BrM	10	0
BrF	8	0
BrM	2	0
BrF	6	0
BrM	4	0
BrF	3	0
BrF	4	0
BrF	12	0
BrM	8	0
BrF	6	0
BrM	10	0
BrF	6	0
BrF	6	0
BrM	3	0
BrM	3	0
BrF	12	0
BrF	12	0
BrM	5	0
BrM	5	0
BrF	10	0
BrF	16	0
BrM	6	0
BrF	9	0
BrM	11	0
BrM	6	1
BrF	4	0
BrM	4	0
BrF	2	0
BrM	11	0
BrF	2	0
BrF	2	0
BrF	2	1
BrM	2	0
BrM	2	0
BrM	2	1
BrM	6	0
BrF	5	0
BrM	7	1
BrF	12	0
BrM	3	0
BrF	6	0
BrM	1	0
BrF	3	0
BrM	3	0
BrF	7	1
BrM	3	1
BrF	3	0
BrM	3	0
BrF	5	0
BrF	5	0
BrF	6	0
BrM	8	0
BrM	3	0
BrF	5	0
BrM	4	0
BrF	13	0
BrM	6	0
BrF	7	0
BrF	4	1
BrF	6	0
BrM	9	0
BrF	4	0
BrF	4	1
BrM	5	0
BrM	5	1
BrM	1	0
BrF	7	0
BrM	2	0
BrF	8	0
BrM	2	0
BrF	5	1
BrM	5	1
BrF	7	0
BrF	2	1
BrM	3	1
BrF	10	0
BrM	2	0
BrF	2	0
BrM	2	0
BrF	4	0
BrF	4	0
BrM	4	0
BrM	4	0
BrF	10	0
BrF	10	1
BrM	9	0
BrM	9	1
BrF	6	1
BrF	6	0
BrM	6	1
BrM	6	0
BrF	6	0
BrM	12	0
BrF	10	0
BrM	2	0
BrF	8	1
BrM	9	1
BrF	11	0
BrF	5	0
BrM	5	0
BrF	1	1
BrF	7	1
BrF	7	0
BrF	5	1
BrM	5	1
BrF	14	0
BrM	10	0
BrF	3	0
BrM	3	0
BrF	5	0
BrM	2	0
BrF	8	0
BrM	5	0
BrF	5	1
BrM	6	1
BrF	2	0
BrM	4	0
BrF	8	1
BrF	8	0
BrM	11	0
BrM	11	1
BrF	5	0
BrM	3	0
BrF	4	1
BrF	4	1
BrF	4	1
BrM	1	1
BrF	11	0
BrM	10	0
BrF	3	0
BrM	1	0
BrF	8	0
BrF	8	0
BrM	4	0
BrM	4	0
BrF	7	1
BrM	4	1
BrF	4	1
BrM	2	1
BrF	3	1
BrM	5	1
BrF	6	1
BrM	5	1
BrF	3	1
BrF	5	0
BrM	5	0
BrF	7	0
BrM	3	0
BrF	6	0
BrM	3	0
BrM	5	0
BrF	10	0
BrM	6	0
BrF	9	0
BrM	3	0
BrF	8	0
BrF	10	0
BrM	9	0
BrF	4	0
BrF	11	1
BrM	3	1
BrF	1	1
BrM	5	1
BrF	2	0
BrF	2	0
BrF	2	1
BrM	4	0
BrM	4	0
BrM	4	1
BrF	15	0
BrM	11	0
BrF	6	0
BrM	6	0
BrF	7	0
BrM	9	0
BrM	1	0
BrF	1	0
BrM	3	0
BrF	5	0
BrM	10	0
BrF	10	0
BrM	2	0
BrF	2	0
BrF	2	1
BrM	9	0
BrF	8	0
BrF	2	0
BrM	1	0
BrM	2	0
BrF	5	0
BrM	9	0
BrF	4	0
BrM	3	0
BrF	9	0
BrM	1	0
BrF	4	0
BrM	3	0
BrF	10	0
BrM	2	0
BrF	12	0
BrM	6	0
BrF	1	0
BrM	1	0
BrM	2	0
BrF	2	0
BrM	2	0
BrM	2	0
BrF	11	0
BrM	4	0
BrF	11	0
BrM	2	0
BrF	9	1
BrF	9	0
BrM	8	0
BrM	8	1
BrF	7	0
BrM	5	0
BrM	10	0
BrM	10	1
BrF	11	0
BrM	10	0
BrF	6	0
BrM	5	0
BrF	3	1
BrM	3	1
BrF	7	0
BrF	7	0
BrF	4	0
BrM	13	0
BrF	4	1
BrM	2	1
BrF	5	0
BrF	5	0
BrM	4	0
BrM	4	0
BrF	5	0
BrF	1	0
BrM	2	0
BrM	2	1
BrF	4	0
BrM	2	0
BrF	8	0
BrF	6	0
BrM	5	0
BrF	7	0
BrM	2	0
BrF	3	0
BrM	12	0
BrF	5	0
BrM	8	0
BrM	9	1
BrF	4	0
BrM	8	0
BrM	7	0
BrF	8	0
BrF	6	0
BrM	1	0
BrF	2	1
BrM	5	1
BrF	2	1
BrM	5	1
BrF	7	0
BrM	10	0
BrF	17	0
BrM	2	0
BrF	8	0
BrF	8	0
BrM	12	0
BrM	12	0
BrF	5	0
BrM	2	0
BrF	11	0
BrM	1	0
BrF	9	0
BrM	7	0
BrF	6	0
BrM	3	0
BrF	9	0
BrM	1	0
BrM	2	1
BrF	2	0
BrM	3	0
BrF	2	0
BrM	3	0
BrM	3	0
BrF	6	0
BrM	3	0

## Sheet: Supplementary Figure 1
FemaleHelperPresent	Dominant_Female_Incubation	All_Female_Incubation
0	0.553611	0.553611
0	0.730556	0.730556
0	0.592222	0.592222
0	0.490556	0.490556
0	0.424074	0.424074
0	0.665	0.665
0	0.488056	0.488056
0	0.443443	0.443443
0	0.421667	0.421667
0	0.665	0.665
0	0.6375	0.6375
0	0.490278	0.490278
0	0.567037	0.567037
0	0.648611	0.648611
0	0.605	0.605
0	0.5	0.5
0	0.611852	0.611852
0	0.633333	0.633333
0	0.556667	0.556667
0	0.355556	0.355556
0	0.504722	0.504722
0	0.478519	0.478519
0	0.521389	0.521389
0	0.536944	0.536944
0	0.758611	0.758611
0	0.544444	0.544444
0	0.646111	0.646111
0	0.651389	0.651389
0	0.559444	0.559444
0	0.576389	0.576389
0	0.183889	0.183889
0	0.479167	0.479167
0	0.655	0.655
0	0.520833	0.520833
0	0.750556	0.750556
0	0.520278	0.520278
0	0.573529	0.573529
0	0.352222	0.352222
0	0.55	0.55
0	0.341667	0.341667
0	0.322778	0.322778
0	0.535833	0.535833
0	0.667407	0.667407
0	0.480278	0.480278
0	0.538148	0.538148
0	0.250278	0.250278
0	0.544722	0.544722
0	0.615278	0.615278
0	0.609722	0.609722
0	0.542037	0.542037
0	0.5325	0.5325
0	0.583056	0.583056
0	0.501944	0.501944
0	0.439259	0.439259
0	0.397407	0.397407
0	0.583056	0.583056
0	0.519722	0.519722
0	0.401852	0.401852
0	0.331389	0.331389
0	0.450278	0.450278
0	0.596111	0.596111
0	0.545556	0.545556
0	0.44463	0.44463
0	0.652407	0.652407
0	0.473056	0.473056
0	0.106944	0.106944
0	0.574722	0.574722
0	0.514167	0.514167
0	0.512778	0.512778
0	0.429444	0.429444
0	0.171944	0.171944
0	0.480556	0.480556
0	0.321944	0.321944
0	0.307222	0.307222
0	0.603889	0.603889
0	0.605	0.605
0	0.581667	0.581667
0	0.558333	0.558333
0	0.500833	0.500833
0	0.413611	0.413611
0	0.667222	0.667222
0	0.491296	0.491296
0	0.507222	0.507222
0	0.350278	0.350278
0	0.326667	0.326667
0	0.511667	0.511667
0	0.458889	0.458889
0	0.476111	0.476111
0	0.521296	0.521296
0	0.810278	0.810278
0	0.654167	0.654167
0	0.49	0.49
0	0.583889	0.583889
0	0.579722	0.579722
0	0.543333	0.543333
0	0.521296	0.521296
0	0.685	0.685
0	0.505278	0.505278
0	0.39037	0.39037
0	0.6	0.6
0	0.656667	0.656667
0	0.318333	0.318333
0	0.5875	0.5875
0	0.316481	0.316481
0	0.0575	0.0575
0	0.445833	0.445833
0	0.508889	0.508889
0	0.679444	0.679444
0	0.531111	0.531111
0	0.39037	0.39037
0	0.5175	0.5175
0	0.577222	0.577222
0	0.63	0.63
0	0.377778	0.377778
0	0.520556	0.520556
0	0.430556	0.430556
0	0.650833	0.650833
0	0.380556	0.380556
0	0.328333	0.328333
0	0.32463	0.32463
0	0.17963	0.17963
0	0.423056	0.423056
0	0.39463	0.39463
0	0.53172	0.53172
0	0.703611	0.703611
0	0.453333	0.453333
0	0.59	0.59
0	0.550833	0.550833
0	0.516111	0.516111
0	0.3875	0.3875
0	0.373333	0.373333
0	0.553148	0.553148
0	0.441944	0.441944
0	0.616944	0.616944
0	0.85	0.85
0	0.5	0.5
0	0.0952778	0.0952778
0	0.562903	0.562903
0	0.501389	0.501389
0	0.442444	0.442444
0	0.486111	0.486111
0	0.438056	0.438056
0	0.4675	0.4675
0	0.364815	0.364815
0	0.933333	0.933333
0	0.591389	0.591389
0	0.387778	0.387778
0	0.411111	0.411111
0	0.5625	0.5625
0	0.401944	0.401944
0	0.183333	0.183333
0	0.3925	0.3925
0	0.571389	0.571389
0	0.616111	0.616111
0	0.479444	0.479444
0	0.463056	0.463056
0	0.610833	0.610833
0	0.486944	0.486944
0	0.384167	0.384167
0	0.480185	0.480185
0	0.431282	0.431282
0	0.41	0.41
0	0.564444	0.564444
0	0.250833	0.250833
0	0.190278	0.190278
0	0.464167	0.464167
0	0.550741	0.550741
0	0.412407	0.412407
0	0.427222	0.427222
0	0.585556	0.585556
0	0.85	0.85
0	0.615833	0.615833
0	0.489444	0.489444
0	0.405556	0.405556
0	0.359722	0.359722
0	0.542778	0.542778
0	0.775	0.775
0	0.350833	0.350833
0	0.353148	0.353148
0	0.474167	0.474167
0	0.482037	0.482037
0	0.524167	0.524167
0	0.511389	0.511389
0	0.433333	0.433333
0	0.51	0.51
0	0.604722	0.604722
0	0.511944	0.511944
0	0.559074	0.559074
0	0.600833	0.600833
0	0.588056	0.588056
0	0.617778	0.617778
0	0.410833	0.410833
0	0.711111	0.711111
0	0.486852	0.486852
0	0.498056	0.498056
0	0.487778	0.487778
0	0.683333	0.683333
0	0.685833	0.685833
0	0.633333	0.633333
0	0.283611	0.283611
0	0.448056	0.448056
0	0.559444	0.559444
0	0.420161	0.420161
0	0.799722	0.799722
0	0.389444	0.389444
0	0.398519	0.398519
0	0.611481	0.611481
0	0.571667	0.571667
0	0.478333	0.478333
0	0.505278	0.505278
0	0.535519	0.535519
0	0.556667	0.556667
0	0.356667	0.356667
0	0.213333	0.213333
0	0.523611	0.523611
0	0.8	0.8
0	0.8	0.8
0	0.541389	0.541389
0	0.567556	0.567556
0	0.447778	0.447778
0	0.598519	0.598519
0	0.6	0.6
0	0.434444	0.434444
0	0.581944	0.581944
0	0.5525	0.5525
0	0.594722	0.594722
0	0.535278	0.535278
0	0.656296	0.656296
0	0.406111	0.406111
0	0.633704	0.633704
0	0.355556	0.355556
0	0.521296	0.521296
0	0.499444	0.499444
0	0.366111	0.366111
0	0.601944	0.601944
0	0.442778	0.442778
0	0.660278	0.660278
0	0.419259	0.419259
0	0.5325	0.5325
0	0.766667	0.766667
0	0.5	0.5
0	0.536111	0.536111
0	0.615741	0.615741
0	0.449394	0.449394
0	0.359167	0.359167
0	0.566667	0.566667
0	0.530278	0.530278
0	0.406667	0.406667
0	0.563333	0.563333
0	0.143704	0.143704
0	0.355278	0.355278
0	0.7	0.7
0	0.313333	0.313333
0	0.516667	0.516667
0	0.64	0.64
0	0.353889	0.353889
0	0.634167	0.634167
0	0.492222	0.492222
0	0.479444	0.479444
0	0.511389	0.511389
0	0.520556	0.520556
0	0.732222	0.732222
0	0.48	0.48
0	0.476667	0.476667
0	0.456111	0.456111
0	0.558611	0.558611
0	0.618873	0.618873
0	0.303056	0.303056
0	0.525278	0.525278
0	0.616667	0.616667
0	0.494167	0.494167
0	0.514722	0.514722
0	0.168462	0.168462
0	0.39	0.39
0	0.430833	0.430833
0	0.370833	0.370833
0	0.535	0.535
1	0.365591	0.368996
1	0.0965054	0.491398
1	0.32537	0.56537
1	0.154167	0.383333
1	0.487778	1
1	0	0.756667
1	0.117143	0.352381
1	0.533333	0.866667
1	0.269722	0.673056
1	0.578611	0.944444
1	0.556111	0.886389
1	0.230278	0.551667
1	0.338611	0.801389
1	0.273889	0.633611
1	0.416944	0.788889
1	0.353333	0.916667
1	0.543611	0.858056
1	0.275741	0.826667
1	0.402696	0.627206
1	0.564722	0.647222
1	0.408974	0.628974
1	0.128889	0.768889
1	0.562222	0.622222
1	0.320278	0.696111
1	0.393056	0.796667
1	0.791944	0.958889
1	0.6275	0.875833
1	0.316667	0.466667
1	0.416296	0.856296
1	0.425833	0.727222
1	0.503889	0.842778
1	0.5425	0.955833
1	0.309722	0.659722
1	0.577222	0.851944
1	0.445833	0.868333
1	0.685	0.834722
1	0.4325	0.836667
1	0.410278	0.770556
1	0.383611	0.565
1	0.318333	0.872037
1	0.213333	0.663611
1	0.229167	0.311667
1	0.256111	0.558611
1	0.57	0.915556
1	0.4275	0.686389
1	0.548611	0.805556
1	0.544722	0.818333
1	0.393056	0.839167
1	0.388611	0.767778
1	0.299722	0.582778
1	0.489722	0.827778
1	0.434722	0.984167
1	0.463056	0.948333
1	0.323704	0.598889
1	0.429722	0.595833
1	0.314722	0.788333
1	0.404444	0.811944
1	0.611111	0.6875
1	0.383056	0.819722
1	0.62	0.904444
1	0.338889	0.630278
1	0	0.4375
1	0.397222	0.747778
1	0.486296	0.592593
1	0.3425	0.528333
1	0.430556	0.938056
1	0.464444	0.621389
1	0.300556	0.8275
1	0.51	0.841389

## Sheet: Supplementary Figure 2
DominantMaleOrFemale	Age	HelpersBinom	FHelpersBinom	MHelpersBinom
BrM	13	0	0	0
BrM	13	0	0	0
BrM	13	0	0	0
BrM	13	0	0	0
BrF	12	0	0	0
BrM	12	0	0	0
BrM	10	0	0	0
BrM	11	0	0	0
BrM	12	0	0	0
BrM	9	0	0	0
BrM	10	0	0	0
BrM	11	0	0	0
BrM	12	0	0	0
BrM	16	0	0	0
BrF	9	1	1	0
BrF	10	0	0	0
BrM	9	1	0	1
BrM	10	0	0	0
BrM	9	0	0	0
BrF	9	0	0	0
BrF	10	0	0	0
BrF	11	0	0	0
BrF	12	0	0	0
BrF	10	0	0	0
BrF	7	1	1	0
BrF	8	1	1	0
BrF	9	0	0	0
BrF	10	0	0	0
BrF	8	0	0	0
BrF	9	0	0	0
BrF	10	0	0	0
BrF	11	0	0	0
BrF	7	0	0	0
BrF	8	0	0	0
BrF	7	0	0	0
BrF	8	0	0	0
BrM	8	0	0	0
BrM	9	1	0	1
BrM	10	0	0	0
BrM	15	0	0	0
BrM	8	1	1	0
BrM	9	0	0	0
BrF	10	1	1	0
BrF	11	1	1	0
BrF	12	1	1	0
BrF	13	1	1	0
BrF	17	1	1	1
BrM	8	0	0	0
BrM	9	0	0	0
BrM	10	0	0	0
BrM	11	0	0	0
BrF	8	1	0	1
BrF	9	0	0	0
BrM	7	0	0	0
BrM	8	0	0	0
BrM	8	0	0	0
BrM	9	0	0	0
BrM	10	0	0	0
BrM	11	0	0	0
BrM	8	1	1	0
BrM	9	1	1	0
BrM	10	1	1	0
BrM	11	1	1	0
BrF	8	1	1	0
BrM	8	0	0	0
BrM	9	0	0	0
BrM	10	0	0	0
BrM	11	0	0	0
BrM	10	1	1	0
BrM	11	0	0	0
BrM	15	0	0	0
BrM	8	0	0	0
BrF	9	1	1	1
BrF	10	1	1	0
BrM	8	1	1	0
BrF	6	1	1	0
BrF	7	1	1	0
BrF	8	1	1	0
BrF	9	1	1	0
BrF	8	1	1	0
BrF	9	1	1	0
BrM	9	0	0	0
BrM	4	0	0	0
BrM	5	0	0	0
BrM	6	0	0	0
BrM	7	0	0	0
BrF	4	0	0	0
BrF	5	0	0	0
BrF	6	0	0	0
BrF	7	1	1	0
BrF	11	0	0	0
BrF	4	0	0	0
BrF	5	0	0	0
BrF	6	0	0	0
BrF	7	0	0	0
BrF	4	0	0	0
BrF	5	0	0	0
BrF	6	0	0	0
BrF	7	0	0	0
BrM	4	0	0	0
BrF	3	0	0	0
BrF	4	0	0	0
BrF	6	1	1	0
BrF	5	0	0	0
BrF	6	0	0	0
BrF	7	0	0	0
BrM	3	0	0	0
BrM	4	0	0	0
BrM	5	0	0	0
BrM	6	0	0	0
BrM	10	0	0	0
BrM	13	0	0	0
BrM	14	0	0	0
BrM	15	0	0	0
BrM	16	0	0	0
BrF	6	1	1	0
BrF	7	0	0	0
BrF	11	0	0	0
BrF	5	1	1	0
BrF	4	0	0	0
BrF	5	0	0	0
BrF	6	0	0	0
BrF	4	1	1	0
BrF	5	1	1	0
BrF	6	1	1	0
BrF	7	0	0	0
BrF	11	0	0	0
BrF	7	0	0	0
BrF	11	1	1	0
BrF	14	1	1	0
BrF	4	1	1	0
BrF	5	0	0	0
BrF	4	0	0	0
BrF	3	0	0	0
BrF	4	0	0	0
BrF	5	0	0	0
BrF	6	0	0	0
BrM	4	0	0	0
BrM	5	0	0	0
BrM	6	0	0	0
BrM	7	0	0	0
BrF	4	0	0	0
BrF	5	0	0	0
BrF	6	0	0	0
BrF	7	0	0	0
BrM	4	0	0	0
BrM	5	0	0	0
BrM	6	0	0	0
BrF	4	0	0	0
BrF	5	0	0	0
BrF	6	0	0	0
BrF	7	0	0	0
BrF	11	0	0	0
BrF	14	0	0	0
BrF	15	0	0	0
BrF	16	0	0	0
BrM	4	0	0	0
BrM	5	0	0	0
BrF	4	0	0	0
BrF	5	0	0	0
BrM	6	1	1	0
BrM	7	0	0	0
BrM	8	0	0	0
BrM	9	0	0	0
BrM	3	0	0	0
BrM	4	0	0	0
BrM	5	0	0	0
BrM	6	0	0	0
BrM	3	0	0	0
BrM	4	0	0	0
BrM	5	1	0	1
BrM	6	0	0	0
BrM	10	1	1	0
BrM	13	1	1	0
BrM	14	0	0	0
BrM	3	1	1	0
BrM	4	1	1	0
BrM	5	1	1	0
BrM	6	0	0	0
BrM	10	0	0	0
BrF	5	1	1	0
BrF	6	0	0	0
BrM	2	0	0	0
BrM	3	0	0	0
BrM	4	0	0	0
BrM	5	0	0	0
BrM	9	0	0	0
BrF	3	0	0	0
BrF	4	0	0	0
BrF	5	0	0	0
BrF	6	0	0	0
BrF	3	0	0	0
BrF	4	0	0	0
BrF	5	0	0	0
BrF	6	0	0	0
BrF	10	0	0	0
BrF	13	0	0	0
BrF	14	0	0	0
BrF	3	0	0	0
BrF	4	0	0	0
BrF	5	0	0	0
BrF	6	1	1	0
BrF	3	0	0	0
BrM	3	0	0	0
BrM	4	0	0	0
BrM	5	0	0	0
BrM	6	0	0	0
BrM	3	0	0	0
BrM	4	0	0	0
BrM	5	1	0	1
BrM	6	1	0	1
BrM	10	0	0	0
BrM	13	1	0	1
BrM	14	0	0	0
BrM	15	0	0	0
BrF	3	0	0	0
BrF	4	0	0	0
BrM	3	0	0	0
BrM	4	0	0	0
BrM	5	0	0	0
BrM	5	0	0	0
BrM	6	0	0	0
BrM	3	1	1	0
BrM	4	0	0	0
BrM	5	0	0	0
BrM	5	0	0	0
BrM	6	0	0	0
BrM	10	0	0	0
BrM	13	0	0	0
BrM	14	1	1	0
BrF	3	0	0	0
BrF	4	0	0	0
BrF	5	1	1	0
BrF	3	0	0	0
BrF	4	0	0	0
BrF	5	0	0	0
BrF	6	0	0	0
BrM	3	0	0	0
BrM	4	0	0	0
BrM	5	0	0	0
BrM	6	0	0	0
BrF	3	1	0	1
BrF	4	0	0	0
BrF	5	1	0	1
BrF	6	1	1	1
BrF	10	0	0	0
BrM	3	0	0	0
BrM	4	0	0	0
BrM	5	0	0	0
BrM	6	0	0	0
BrF	3	0	0	0
BrF	3	1	1	0
BrF	4	1	1	0
BrF	3	0	0	0
BrM	3	0	0	0
BrM	3	0	0	0
BrM	4	0	0	0
BrF	5	0	0	0
BrF	3	0	0	0
BrF	4	0	0	0
BrM	3	0	0	0
BrM	4	0	0	0
BrM	5	0	0	0
BrM	6	0	0	0
BrM	10	0	0	0
BrM	3	0	0	0
BrM	4	0	0	0
BrM	3	0	0	0
BrM	4	0	0	0
BrM	3	0	0	0
BrM	4	1	1	0
BrF	3	0	0	0
BrF	4	0	0	0
BrM	3	0	0	0
BrM	4	0	0	0
BrM	3	0	0	0
BrM	4	0	0	0
BrM	5	0	0	0
BrM	6	0	0	0
BrM	3	0	0	0
BrF	3	0	0	0
BrF	4	0	0	0
BrF	5	0	0	0
BrM	3	1	0	1
BrM	4	0	0	0
BrM	5	0	0	0
BrF	3	0	0	0
BrF	4	0	0	0
BrF	5	0	0	0
BrF	9	0	0	0
BrF	12	0	0	0
BrF	13	0	0	0
BrF	3	0	0	0
BrF	4	0	0	0
BrF	5	0	0	0
BrF	6	0	0	0
BrF	10	0	0	0
BrF	3	0	0	0
BrF	4	0	0	0
BrF	5	1	0	1
BrF	6	0	0	0
BrM	2	0	0	0
BrM	3	0	0	0
BrM	4	0	0	0
BrM	5	1	1	0
BrF	3	0	0	0
BrF	4	0	0	0
BrF	5	0	0	0
BrF	6	0	0	0
BrM	3	0	0	0
BrM	4	0	0	0
BrM	5	0	0	0
BrM	6	0	0	0
BrF	3	0	0	0
BrF	5	1	1	0
BrF	6	1	1	0
BrM	4	0	0	0
BrM	5	1	1	0
BrM	3	0	0	0
BrM	4	0	0	0
BrM	5	0	0	0
BrM	5	0	0	0
BrM	6	0	0	0
BrM	6	0	0	0
BrM	3	1	1	0
BrM	4	1	1	0
BrM	5	1	1	0
BrM	6	1	1	0
BrM	10	1	1	1
BrF	3	0	0	0
BrF	4	0	0	0
BrF	3	0	0	0
BrF	4	1	0	1
BrF	5	0	0	0
BrF	6	0	0	0
BrM	3	0	0	0
BrM	4	0	0	0
BrM	5	0	0	0
BrM	6	0	0	0
BrF	3	0	0	0
BrM	3	0	0	0
BrM	4	0	0	0
BrM	5	0	0	0
BrM	6	0	0	0
BrM	3	1	1	0
BrM	3	1	0	1
BrM	4	0	0	0
BrM	5	1	0	1
BrM	6	1	1	1
BrM	10	0	0	0
BrF	3	0	0	0
BrF	4	0	0	0
BrM	3	0	0	0
BrM	4	0	0	0
BrM	3	1	1	0
BrM	4	1	1	0
BrF	5	1	1	0
BrF	6	1	1	0
BrF	4	0	0	0
BrF	5	0	0	0
BrF	3	0	0	0
BrF	4	0	0	0
BrF	3	0	0	0
BrF	4	0	0	0
BrF	5	0	0	0
BrF	6	0	0	0
BrF	3	0	0	0
BrF	4	0	0	0
BrF	3	0	0	0
BrF	4	0	0	0
BrF	5	0	0	0
BrF	6	0	0	0
BrF	10	0	0	0
BrM	3	0	0	0
BrM	4	0	0	0
BrM	5	1	0	1
BrF	4	0	0	0
BrF	5	0	0	0
BrF	6	0	0	0
BrM	3	0	0	0
BrM	4	0	0	0
BrM	5	0	0	0
BrM	3	0	0	0
BrM	4	0	0	0
BrM	5	0	0	0
BrF	3	0	0	0
BrF	4	0	0	0
BrM	3	0	0	0
BrM	4	0	0	0
BrM	5	0	0	0
BrM	6	0	0	0
BrF	3	0	0	0
BrF	4	1	1	0
BrF	5	1	1	0
BrF	6	1	1	0
BrF	2	0	0	0
BrF	3	0	0	0
BrF	4	0	0	0
BrF	5	0	0	0
BrM	2	0	0	0
BrM	4	0	0	0
BrM	5	0	0	0
BrF	14	0	0	0
BrF	2	1	0	1
BrF	3	0	0	0
BrF	4	0	0	0
BrF	5	0	0	0
BrF	9	0	0	0
BrM	2	0	0	0
BrF	2	0	0	0
BrF	3	0	0	0
BrF	4	0	0	0
BrF	5	0	0	0
BrF	4	0	0	0
BrF	5	1	1	1
BrF	2	0	0	0
BrF	3	1	0	1
BrM	2	1	1	0
BrF	2	0	0	0
BrF	3	0	0	0
BrF	4	0	0	0
BrF	5	0	0	0
BrF	9	0	0	0
BrF	2	0	0	0
BrF	3	0	0	0
BrF	4	0	0	0
BrF	5	0	0	0
BrF	2	0	0	0
BrF	3	0	0	0
BrF	4	0	0	0
BrF	5	0	0	0
BrM	2	1	1	0
BrM	3	0	0	0
BrM	2	0	0	0
BrM	3	0	0	0
BrM	4	0	0	0
BrF	2	0	0	0
BrF	2	0	0	0
BrF	3	0	0	0
BrF	4	0	0	0
BrF	5	1	1	0
BrM	2	0	0	0
BrF	3	0	0	0
BrF	2	0	0	0
BrF	3	0	0	0
BrF	4	0	0	0
BrF	5	0	0	0
BrF	9	0	0	0
BrF	12	0	0	0
BrM	2	0	0	0
BrM	3	0	0	0
BrM	2	0	0	0
BrM	3	0	0	0
BrM	4	1	0	1
BrM	5	0	0	0
BrF	3	0	0	0
BrF	4	0	0	0
BrM	2	0	0	0
BrM	3	0	0	0
BrM	4	0	0	0
BrM	5	1	0	1
BrM	9	0	0	0
BrF	2	1	1	0
BrF	3	0	0	0
BrM	2	0	0	0
BrM	3	0	0	0
BrM	2	0	0	0
BrF	2	0	0	0
BrF	3	0	0	0
BrF	4	0	0	0
BrF	5	0	0	0
BrM	2	0	0	0
BrM	3	1	1	0
BrF	2	0	0	0
BrF	3	1	1	0
BrM	3	0	0	0
BrM	2	0	0	0
BrF	2	0	0	0
BrF	3	0	0	0
BrF	4	0	0	0
BrF	5	0	0	0
BrF	3	0	0	0
BrF	4	0	0	0
BrM	2	0	0	0
BrM	3	0	0	0
BrF	2	0	0	0
BrF	3	0	0	0
BrF	4	0	0	0
BrF	5	0	0	0
BrF	9	0	0	0
BrF	2	0	0	0
BrM	2	0	0	0
BrM	2	0	0	0
BrM	3	0	0	0
BrM	4	0	0	0
BrM	5	0	0	0
BrM	2	0	0	0
BrM	3	0	0	0
BrM	2	0	0	0
BrM	3	0	0	0
BrF	2	0	0	0
BrF	3	0	0	0
BrF	4	0	0	0
BrF	8	0	0	0
BrF	11	0	0	0
BrF	12	0	0	0
BrF	13	0	0	0
BrF	14	0	0	0
BrF	2	1	0	1
BrM	2	1	0	1
BrM	3	0	0	0
BrM	2	0	0	0
BrM	3	0	0	0
BrF	2	0	0	0
BrF	3	0	0	0
BrM	2	0	0	0
BrM	3	0	0	0
BrF	2	0	0	0
BrF	3	0	0	0
BrM	2	1	1	0
BrM	3	0	0	0
BrM	4	0	0	0
BrM	2	0	0	0
BrM	3	0	0	0
BrM	4	0	0	0
BrM	4	0	0	0
BrM	5	0	0	0
BrM	9	0	0	0
BrM	12	0	0	0
BrM	13	0	0	0
BrM	14	1	0	1
BrM	15	1	0	1
BrM	16	0	0	0
BrF	2	0	0	0
BrF	3	1	1	0
BrF	4	0	0	0
BrF	5	0	0	0
BrF	9	1	1	0
BrF	12	0	0	0
BrF	13	0	0	0
BrF	14	0	0	0
BrF	3	0	0	0
BrF	4	0	0	0
BrF	5	0	0	0
BrF	2	0	0	0
BrF	3	0	0	0
BrF	5	0	0	0
BrF	9	0	0	0
BrM	3	0	0	0
BrM	4	0	0	0
BrM	5	0	0	0
BrF	2	0	0	0
BrF	3	0	0	0
BrF	4	0	0	0
BrF	5	0	0	0
BrF	9	0	0	0
BrM	2	0	0	0
BrM	2	0	0	0
BrM	4	1	1	0
BrM	5	1	1	0
BrM	9	0	0	0
BrM	2	0	0	0
BrM	3	1	1	0
BrM	4	0	0	0
BrM	5	0	0	0
BrF	2	0	0	0
BrF	3	0	0	0
BrF	4	0	0	0
BrF	5	0	0	0
BrF	2	0	0	0
BrF	3	0	0	0
BrF	4	0	0	0
BrF	5	0	0	0
BrF	2	0	0	0
BrF	3	0	0	0
BrF	4	0	0	0
BrF	5	0	0	0
BrF	9	0	0	0
BrM	3	0	0	0
BrM	4	0	0	0
BrM	5	0	0	0
BrM	9	0	0	0
BrF	5	0	0	0
BrF	9	0	0	0
BrF	12	0	0	0
BrF	13	0	0	0
BrF	14	0	0	0
BrF	15	1	1	0
BrF	16	1	1	0
BrF	17	1	1	0
BrF	18	0	0	0
BrF	2	0	0	0
BrF	9	0	0	0
BrM	2	0	0	0
BrM	3	0	0	0
BrF	2	0	0	0
BrF	3	0	0	0
BrM	2	1	1	0
BrM	3	0	0	0
BrF	2	0	0	0
BrF	3	0	0	0
BrF	4	0	0	0
BrF	2	0	0	0
BrF	3	0	0	0
BrF	4	0	0	0
BrM	1	0	0	0
BrF	4	0	0	0
BrF	5	0	0	0
BrF	6	0	0	0
BrF	7	0	0	0
BrF	11	0	0	0
BrM	1	0	0	0
BrM	2	0	0	0
BrM	3	0	0	0
BrM	4	0	0	0
BrM	8	0	0	0
BrM	11	1	0	1
BrM	12	1	1	0
BrF	3	1	1	1
BrM	1	0	0	0
BrM	2	0	0	0
BrM	3	0	0	0
BrM	4	0	0	0
BrF	1	0	0	0
BrF	2	0	0	0
BrF	3	0	0	0
BrF	4	0	0	0
BrF	2	0	0	0
BrF	3	0	0	0
BrF	4	0	0	0
BrF	8	0	0	0
BrF	11	0	0	0
BrF	12	0	0	0
BrF	2	0	0	0
BrM	2	0	0	0
BrM	3	0	0	0
BrM	4	0	0	0
BrM	1	0	0	0
BrM	2	0	0	0
BrM	3	0	0	0
BrM	7	0	0	0
BrM	10	0	0	0
BrM	12	1	1	0
BrM	13	1	1	0
BrM	14	0	0	0
BrM	2	0	0	0
BrM	3	0	0	0
BrM	7	1	1	0
BrM	10	0	0	0
BrM	11	0	0	0
BrM	12	0	0	0
BrM	13	0	0	0
BrM	2	0	0	0
BrM	3	0	0	0
BrM	1	0	0	0
BrM	2	1	0	1
BrM	3	0	0	0
BrM	4	0	0	0
BrM	1	0	0	0
BrM	2	0	0	0
BrM	3	0	0	0
BrM	4	0	0	0
BrM	2	0	0	0
BrM	3	0	0	0
BrM	4	0	0	0
BrM	8	1	1	0
BrM	1	0	0	0
BrM	2	0	0	0
BrM	3	0	0	0
BrF	2	0	0	0
BrF	7	0	0	0
BrF	10	1	1	0
BrF	11	0	0	0
BrF	12	1	1	0
BrF	13	1	1	0
BrF	14	1	1	0
BrF	15	1	1	0
BrF	16	1	1	0
BrF	1	0	0	0
BrF	3	0	0	0
BrF	4	0	0	0
BrF	8	0	0	0
BrF	11	0	0	0
BrF	12	1	1	0
BrF	13	0	0	0
BrF	14	0	0	0
BrM	2	0	0	0
BrM	3	0	0	0
BrM	2	0	0	0
BrM	3	0	0	0
BrF	2	0	0	0
BrF	3	0	0	0
BrF	1	0	0	0
BrF	2	0	0	0
BrF	3	0	0	0
BrF	7	0	0	0
BrM	2	0	0	0
BrM	3	0	0	0
BrM	2	0	0	0
BrM	3	0	0	0
BrF	2	0	0	0
BrF	3	0	0	0
BrM	1	0	0	0
BrM	2	0	0	0
BrM	3	0	0	0
BrM	2	0	0	0
BrM	1	0	0	0
BrM	2	0	0	0
BrM	3	0	0	0
BrF	1	0	0	0
BrF	2	0	0	0
BrF	3	0	0	0
BrF	7	0	0	0
BrF	10	0	0	0
BrM	2	0	0	0
BrM	3	0	0	0
BrM	1	0	0	0
BrF	1	1	1	0
BrF	3	0	0	0
BrM	1	1	1	0
BrM	2	1	1	1
BrM	3	0	0	0
BrF	1	0	0	0
BrF	2	0	0	0
BrF	3	0	0	0
BrF	2	0	0	0
BrF	3	0	0	0
BrM	2	0	0	0
BrM	3	0	0	0
BrM	1	0	0	0
BrM	2	0	0	0
BrM	3	1	1	0
BrM	7	0	0	0
BrM	1	0	0	0
BrM	2	0	0	0
BrM	3	0	0	0
BrM	7	0	0	0
BrM	1	0	0	0
BrM	2	0	0	0
BrM	3	0	0	0
BrM	2	1	1	0
BrM	3	1	1	0
BrM	1	0	0	0
BrF	1	0	0	0
BrF	2	0	0	0
BrF	6	1	1	0
BrF	9	0	0	0
BrF	10	0	0	0
BrF	11	0	0	0
BrM	1	0	0	0
BrM	2	0	0	0
BrM	3	0	0	0
BrM	7	0	0	0
BrM	10	0	0	0
BrM	11	0	0	0
BrM	12	0	0	0
BrM	13	0	0	0
BrF	1	0	0	0
BrF	2	0	0	0
BrF	3	0	0	0
BrF	7	0	0	0
BrF	10	0	0	0
BrF	11	0	0	0
BrF	12	0	0	0
BrF	13	0	0	0
BrF	1	0	0	0
BrF	2	0	0	0
BrF	3	0	0	0
BrM	1	0	0	0
BrM	1	0	0	0
BrF	1	0	0	0
BrF	2	0	0	0
BrF	3	0	0	0
BrM	1	0	0	0
BrM	2	0	0	0
BrM	3	0	0	0
BrF	1	0	0	0
BrM	1	0	0	0
BrM	1	0	0	0
BrM	2	0	0	0
BrM	3	0	0	0
BrM	2	1	1	0
BrM	3	1	1	0
BrF	1	0	0	0
BrF	2	0	0	0
BrF	3	0	0	0
BrM	2	0	0	0
BrM	3	1	1	0
BrM	7	0	0	0
BrM	10	1	1	0
BrM	11	0	0	0
BrM	12	1	1	0
BrM	13	0	0	0
BrM	14	1	0	1
BrM	2	0	0	0
BrM	3	0	0	0
BrM	1	0	0	0
BrF	1	0	0	0
BrF	2	0	0	0
BrF	3	0	0	0
BrF	7	0	0	0
BrM	1	0	0	0
BrM	2	0	0	0
BrM	3	0	0	0
BrF	1	0	0	0
BrF	2	0	0	0
BrF	3	0	0	0
BrF	7	0	0	0
BrF	10	0	0	0
BrF	11	0	0	0
BrF	2	0	0	0
BrF	3	0	0	0
BrF	7	1	1	0
BrF	10	0	0	0
BrF	11	0	0	0
BrF	12	0	0	0
BrF	13	0	0	0
BrF	14	0	0	0
BrM	1	0	0	0
BrM	2	0	0	0
BrM	3	0	0	0
BrM	7	0	0	0
BrM	10	0	0	0
BrM	11	0	0	0
BrM	12	0	0	0
BrM	13	0	0	0
BrM	1	0	0	0
BrM	2	0	0	0
BrM	3	0	0	0
BrM	2	0	0	0
BrM	3	0	0	0
BrM	7	1	0	1
BrM	10	0	0	0
BrM	11	0	0	0
BrF	2	0	0	0
BrF	3	0	0	0
BrF	7	0	0	0
BrM	1	0	0	0
BrM	2	0	0	0
BrM	3	0	0	0
BrF	1	0	0	0
BrM	2	0	0	0
BrM	1	0	0	0
BrM	2	0	0	0
BrM	1	1	1	0
BrM	2	0	0	0
BrM	3	1	1	1
BrM	6	0	0	0
BrM	2	0	0	0
BrM	6	0	0	0
BrM	2	1	1	0
BrF	1	0	0	0
BrF	2	0	0	0
BrF	3	0	0	0
BrM	6	0	0	0
BrF	2	0	0	0
BrF	1	0	0	0
BrF	2	0	0	0
BrF	1	0	0	0
BrM	1	0	0	0
BrM	2	0	0	0
BrM	3	0	0	0
BrF	1	0	0	0
BrF	2	0	0	0
BrF	6	0	0	0
BrF	9	0	0	0
BrF	10	0	0	0
BrF	1	1	0	1
BrF	2	1	0	1
BrF	1	0	0	0
BrF	2	0	0	0
BrF	6	0	0	0
BrM	1	0	0	0
BrM	5	0	0	0
BrF	1	1	1	0
BrF	2	1	1	0
BrF	6	1	1	0
BrM	1	1	1	0
BrM	2	0	0	0
BrF	2	0	0	0
BrF	6	0	0	0
BrM	1	0	0	0
BrM	2	0	0	0
BrM	6	0	0	0
BrM	9	0	0	0
BrM	2	0	0	0
BrM	2	0	0	0
BrM	2	0	0	0
BrM	6	0	0	0
BrM	2	0	0	0
BrF	1	0	0	0
BrF	2	1	0	1
BrF	2	0	0	0
BrF	6	0	0	0
BrF	9	0	0	0
BrF	10	0	0	0
BrF	11	0	0	0
BrM	2	0	0	0
BrF	1	0	0	0
BrF	2	0	0	0
BrF	2	0	0	0
BrF	6	0	0	0
BrF	1	0	0	0
BrM	5	1	1	0
BrF	2	0	0	0
BrF	6	0	0	0
BrM	1	0	0	0
BrM	2	0	0	0
BrM	6	0	0	0
BrM	9	0	0	0
BrM	10	0	0	0
BrM	11	0	0	0
BrM	12	0	0	0
BrM	2	0	0	0
BrM	6	0	0	0
BrM	1	0	0	0
BrM	2	0	0	0
BrF	5	0	0	0
BrF	8	0	0	0
BrF	9	1	0	1
BrF	10	1	1	0
BrF	11	0	0	0
BrF	5	0	0	0
BrF	2	0	0	0
BrF	6	0	0	0
BrM	1	0	0	0
BrM	6	0	0	0
BrF	1	0	0	0
BrF	2	0	0	0
BrF	6	0	0	0
BrM	2	0	0	0
BrM	6	0	0	0
BrF	1	1	0	1
BrF	2	0	0	0
BrF	5	0	0	0
BrF	8	0	0	0
BrF	9	0	0	0
BrF	10	1	1	0
BrF	11	1	1	0
BrF	1	0	0	0
BrF	2	0	0	0
BrF	5	0	0	0
BrF	5	0	0	0
BrF	1	0	0	0
BrF	2	0	0	0
BrM	5	0	0	0
BrM	8	0	0	0
BrM	9	0	0	0
BrM	10	0	0	0
BrM	11	1	1	0
BrM	1	0	0	0
BrM	2	0	0	0
BrM	6	0	0	0
BrF	6	0	0	0
BrF	9	0	0	0
BrF	10	0	0	0
BrF	11	0	0	0
BrF	12	1	1	0
BrF	1	0	0	0
BrF	2	1	0	1
BrF	6	0	0	0
BrF	1	0	0	0
BrF	1	0	0	0
BrM	1	0	0	0
BrM	5	0	0	0
BrM	8	1	1	0
BrM	9	0	0	0
BrM	10	0	0	0
BrM	11	0	0	0
BrF	5	1	0	1
BrF	8	1	0	1
BrF	9	0	0	0
BrF	10	0	0	0
BrF	11	0	0	0
BrF	12	0	0	0
BrF	13	0	0	0
BrF	14	0	0	0
BrM	1	1	1	0
BrF	4	0	0	0
BrF	7	1	1	0
BrF	8	1	1	0
BrF	9	0	0	0
BrF	4	0	0	0
BrF	7	0	0	0
BrM	1	0	0	0
BrF	1	0	0	0
BrF	5	0	0	0
BrF	8	1	1	0
BrF	9	0	0	0
BrF	4	1	0	1
BrF	7	0	0	0
BrF	8	0	0	0
BrF	9	0	0	0
BrF	11	0	0	0
BrF	12	0	0	0
BrF	13	0	0	0
BrF	14	0	0	0
BrF	15	0	0	0
BrM	4	0	0	0
BrM	1	0	0	0
BrM	5	0	0	0
BrM	8	0	0	0
BrM	4	0	0	0
BrM	7	0	0	0
BrM	8	0	0	0
BrM	9	0	0	0
BrM	10	1	1	0
BrM	11	1	1	0
BrM	12	0	0	0
BrM	13	1	1	0
BrM	15	0	0	0
BrF	4	0	0	0
BrF	7	1	1	0
BrF	8	0	0	0
BrF	9	0	0	0
BrF	10	0	0	0
BrF	11	0	0	0
BrM	4	0	0	0
BrM	7	0	0	0
BrM	8	0	0	0
BrM	9	0	0	0
BrM	10	0	0	0
BrM	11	0	0	0
BrM	12	0	0	0
BrM	13	0	0	0
BrM	14	0	0	0
BrM	15	0	0	0
BrM	4	0	0	0
BrM	7	0	0	0
BrM	8	0	0	0
BrM	9	0	0	0
BrM	10	0	0	0
BrM	11	0	0	0
BrM	12	1	1	0
BrM	13	0	0	0
BrF	4	0	0	0
BrF	7	1	1	0
BrF	8	1	1	0
BrF	9	1	1	0
BrF	10	1	1	0
BrF	4	0	0	0
BrF	7	1	0	1
BrF	8	0	0	0
BrM	4	0	0	0
BrM	7	1	0	1
BrM	8	0	0	0
BrM	9	0	0	0
BrM	10	0	0	0
BrM	11	0	0	0
BrF	4	1	0	1
BrF	7	1	1	0
BrM	4	0	0	0
BrM	7	0	0	0
BrM	8	0	0	0
BrM	9	0	0	0
BrM	10	0	0	0
BrM	11	0	0	0
BrF	4	0	0	0
BrF	7	0	0	0
BrF	8	0	0	0
BrF	9	0	0	0
BrM	4	0	0	0
BrM	7	0	0	0
BrM	8	0	0	0
BrF	1	0	0	0
BrM	4	1	1	0
BrM	7	0	0	0
BrM	8	0	0	0
BrM	9	0	0	0
BrM	10	0	0	0
BrM	11	0	0	0
BrM	12	0	0	0
BrM	13	0	0	0
BrM	4	1	1	0
BrM	7	0	0	0
BrF	4	0	0	0
BrF	7	0	0	0
BrF	8	0	0	0
BrF	9	1	0	1
BrF	10	1	0	1
BrF	11	0	0	0
BrM	4	0	0	0
BrM	7	0	0	0
BrM	8	0	0	0
BrM	9	0	0	0
BrM	10	0	0	0
BrM	11	0	0	0
BrM	12	0	0	0
BrM	13	0	0	0
BrM	15	0	0	0
BrM	1	0	0	0
BrF	4	0	0	0
BrF	7	1	1	0
BrF	8	0	0	0
BrF	9	0	0	0
BrF	4	0	0	0
BrF	7	0	0	0
BrF	8	0	0	0
BrM	4	0	0	0
BrM	7	0	0	0
BrM	8	0	0	0
BrM	9	0	0	0
BrM	4	0	0	0
BrF	4	0	0	0
BrM	4	0	0	0
BrM	7	0	0	0
BrM	8	0	0	0
BrM	9	0	0	0
BrM	10	0	0	0
BrM	11	0	0	0
BrM	12	0	0	0
BrM	7	0	0	0
BrM	8	0	0	0
BrM	9	0	0	0
BrM	10	0	0	0
BrM	4	0	0	0
BrM	7	0	0	0
BrM	8	0	0	0
BrM	9	0	0	0
BrM	10	0	0	0
BrM	4	0	0	0
BrF	4	0	0	0
BrF	7	1	0	1
BrF	8	0	0	0
BrF	9	0	0	0
BrF	4	0	0	0
BrF	7	0	0	0
BrF	8	0	0	0
BrF	9	0	0	0
BrF	10	0	0	0
BrF	4	0	0	0
BrF	7	0	0	0
BrF	8	1	1	0
BrF	9	1	1	0
BrM	4	1	0	1
BrM	7	0	0	0
BrM	8	0	0	0
BrM	9	0	0	0
BrM	4	0	0	0
BrM	3	0	0	0
BrF	3	0	0	0
BrF	6	0	0	0
BrF	7	0	0	0
BrF	8	0	0	0
BrF	9	0	0	0
BrM	3	0	0	0
BrM	6	1	1	0
BrM	7	0	0	0
BrM	8	1	1	0
BrM	9	1	1	0
BrM	10	1	1	0
BrM	11	1	1	0
BrM	12	1	1	0
BrM	3	1	1	0
BrM	6	0	0	0
BrM	7	0	0	0
BrM	8	1	0	1
BrF	3	1	1	0
BrF	6	0	0	0
BrF	7	0	0	0
BrF	8	0	0	0
BrF	9	0	0	0
BrF	10	0	0	0
BrF	11	0	0	0
BrF	12	0	0	0
BrF	13	0	0	0
BrF	14	0	0	0
BrF	15	0	0	0
BrM	3	0	0	0
BrM	6	0	0	0
BrM	7	1	0	1
BrM	8	0	0	0
BrM	4	0	0	0
BrM	7	0	0	0
BrM	8	0	0	0
BrM	9	0	0	0
BrF	3	0	0	0
BrF	3	0	0	0
BrF	6	0	0	0
BrF	7	1	1	0
BrF	8	0	0	0
BrM	3	0	0	0
BrM	3	0	0	0
BrM	3	1	1	0
BrM	6	0	0	0
BrM	7	0	0	0
BrM	8	0	0	0
BrM	3	0	0	0
BrM	6	0	0	0
BrF	3	1	0	1
BrF	3	0	0	0
BrF	6	0	0	0
BrF	3	0	0	0
BrM	3	0	0	0
BrM	6	0	0	0
BrM	7	0	0	0
BrM	8	0	0	0
BrM	9	0	0	0
BrM	10	0	0	0
BrM	11	0	0	0
BrM	12	0	0	0
BrM	13	0	0	0
BrF	3	1	1	0
BrF	6	1	1	0
BrF	7	0	0	0
BrF	8	1	1	0
BrF	9	0	0	0
BrF	10	1	1	0
BrF	11	1	1	0
BrF	12	0	0	0
BrF	12	0	0	0
BrM	3	0	0	0
BrM	6	1	1	0
BrM	5	0	0	0
BrM	6	0	0	0
BrM	7	0	0	0
BrM	8	0	0	0
BrM	9	1	1	0
BrM	10	0	0	0
BrM	11	1	1	0
BrM	12	0	0	0
BrM	13	0	0	0
BrM	3	1	1	0
BrM	6	0	0	0
BrM	2	1	1	0
BrM	3	0	0	0
BrM	6	1	1	0
BrM	3	0	0	0
BrM	6	0	0	0
BrM	7	0	0	0
BrM	8	0	0	0
BrM	9	0	0	0
BrM	10	0	0	0
BrM	11	0	0	0
BrF	3	1	0	1
BrF	2	0	0	0
BrF	5	0	0	0
BrF	6	0	0	0
BrF	7	0	0	0
BrM	3	0	0	0
BrM	6	0	0	0
BrM	7	0	0	0
BrM	8	0	0	0
BrM	9	0	0	0
BrM	10	1	1	0
BrM	11	1	1	1
BrF	3	0	0	0
BrF	6	0	0	0
BrF	7	0	0	0
BrF	8	0	0	0
BrF	9	0	0	0
BrF	10	0	0	0
BrF	11	0	0	0
BrM	2	0	0	0
BrF	11	1	1	0
BrF	12	1	1	0
BrF	13	0	0	0
BrF	5	0	0	0
BrF	6	0	0	0
BrF	7	0	0	0
BrF	2	0	0	0
BrF	2	0	0	0
BrF	5	0	0	0
BrF	6	0	0	0
BrF	7	1	1	0
BrF	9	0	0	0
BrF	2	0	0	0
BrF	5	0	0	0
BrM	2	0	0	0
BrF	4	1	1	0
BrF	5	0	0	0
BrF	6	0	0	0
BrF	7	0	0	0
BrF	8	1	1	0
BrF	9	1	1	0
BrF	10	1	1	0
BrF	11	0	0	0
BrM	2	0	0	0
BrM	5	0	0	0
BrM	6	1	1	0
BrM	7	0	0	0
BrF	1	1	1	0
BrF	4	0	0	0
BrF	5	0	0	0
BrF	6	0	0	0
BrF	7	1	1	0
BrF	8	1	1	0
BrF	1	0	0	0
BrF	4	0	0	0
BrF	5	0	0	0
BrM	5	0	0	0
BrM	6	1	0	1
BrM	7	1	1	0
BrM	8	0	0	0
BrM	9	0	0	0
BrM	4	1	0	1
BrM	4	0	0	0
BrM	5	0	0	0
BrM	6	0	0	0
BrM	7	0	0	0
BrM	8	0	0	0
BrF	2	0	0	0
BrF	7	1	1	0
BrF	8	1	1	0
BrF	9	1	1	0
BrF	10	1	1	1
BrF	11	1	1	0
BrF	12	0	0	0
BrF	13	1	1	0
BrF	14	0	0	0
BrM	5	0	0	0
BrM	6	0	0	0
BrM	7	0	0	0
BrM	9	0	0	0
BrM	10	0	0	0
BrM	11	0	0	0
BrM	12	0	0	0
BrM	13	0	0	0
BrM	14	0	0	0
BrM	6	1	1	0
BrM	7	1	1	0
BrM	8	1	1	0
BrM	9	1	1	1
BrM	10	1	1	0
BrM	11	0	0	0
BrM	12	1	1	0
BrM	13	0	0	0
BrF	4	0	0	0
BrF	5	0	0	0
BrF	6	0	0	0
BrF	7	0	0	0
BrF	8	0	0	0
BrF	9	0	0	0
BrF	10	0	0	0
BrF	11	1	1	0
BrF	12	0	0	0
BrF	13	0	0	0
BrF	2	0	0	0
BrF	5	0	0	0
BrF	6	0	0	0
BrF	7	0	0	0
BrF	8	0	0	0
BrF	9	0	0	0
BrF	10	0	0	0
BrF	11	0	0	0
BrF	12	0	0	0
BrF	13	0	0	0
BrF	14	0	0	0
BrM	2	1	0	1
BrM	2	0	0	0
BrM	5	1	1	0
BrM	6	0	0	0
BrM	7	0	0	0
BrM	8	0	0	0
BrM	9	0	0	0
BrM	10	0	0	0
BrM	11	0	0	0
BrM	2	0	0	0
BrF	1	0	0	0
BrM	1	0	0	0
BrM	2	1	1	0
BrM	5	0	0	0
BrM	6	0	0	0
BrM	7	0	0	0
BrM	8	0	0	0
BrM	9	0	0	0
BrM	10	1	1	0
BrM	11	0	0	0
BrM	12	0	0	0
BrM	13	0	0	0
BrM	4	1	1	0
BrM	5	1	1	0
BrM	6	1	1	1
BrM	7	1	0	1
BrM	8	0	0	0
BrM	9	0	0	0
BrM	10	0	0	0
BrF	2	0	0	0
BrM	4	0	0	0
BrM	5	0	0	0
BrM	6	0	0	0
BrF	2	1	1	0
BrF	5	1	1	0
BrF	6	0	0	0
BrF	7	1	1	0
BrM	4	0	0	0
BrM	5	0	0	0
BrM	6	0	0	0
BrM	4	1	0	1
BrM	5	0	0	0
BrM	6	0	0	0
BrM	2	0	0	0
BrM	5	1	0	1
BrM	6	0	0	0
BrM	7	0	0	0
BrM	8	0	0	0
BrM	9	0	0	0
BrM	4	0	0	0
BrM	5	0	0	0
BrM	6	0	0	0
BrM	7	0	0	0
BrM	8	0	0	0
BrM	9	0	0	0
BrM	10	0	0	0
BrM	11	0	0	0
BrM	12	1	1	0
BrM	13	0	0	0
BrM	4	1	1	0
BrM	5	1	1	0
BrM	6	1	1	0
BrM	7	1	1	0
BrM	8	1	1	0
BrF	1	0	0	0
BrF	4	0	0	0
BrF	5	0	0	0
BrF	6	0	0	0
BrF	7	1	1	0
BrF	8	0	0	0
BrM	2	0	0	0
BrM	5	0	0	0
BrM	6	0	0	0
BrM	7	0	0	0
BrM	2	0	0	0
BrF	2	1	1	0
BrF	5	0	0	0
BrF	6	0	0	0
BrF	7	0	0	0
BrF	8	0	0	0
BrF	9	0	0	0
BrM	2	0	0	0
BrF	5	0	0	0
BrM	4	0	0	0
BrM	5	1	1	0
BrM	6	0	0	0
BrM	7	0	0	0
BrM	8	0	0	0
BrM	9	0	0	0
BrM	10	0	0	0
BrM	11	0	0	0
BrM	12	1	1	0
BrM	13	1	1	0
BrF	1	0	0	0
BrF	4	1	1	0
BrF	5	1	1	0
BrF	6	0	0	0
BrF	7	1	1	1
BrF	8	1	1	0
BrF	9	1	1	0
BrF	10	1	1	0
BrF	1	0	0	0
BrF	4	1	1	0
BrF	5	1	1	0
BrF	6	1	1	0
BrF	7	1	1	0
BrF	8	1	1	0
BrM	5	0	0	0
BrM	4	0	0	0
BrM	5	0	0	0
BrM	3	1	1	0
BrM	4	0	0	0
BrM	5	0	0	0
BrF	2	0	0	0
BrF	3	0	0	0
BrM	1	0	0	0
BrM	5	1	1	0
BrM	6	0	0	0
BrM	4	0	0	0
BrM	3	0	0	0
BrM	4	0	0	0
BrM	5	0	0	0
BrF	4	0	0	0
BrF	5	0	0	0
BrF	1	0	0	0
BrF	4	0	0	0
BrF	5	0	0	0
BrF	6	0	0	0
BrM	1	0	0	0
BrF	1	0	0	0
BrF	4	0	0	0
BrF	5	0	0	0
BrF	6	0	0	0
BrF	7	0	0	0
BrM	3	0	0	0
BrM	4	0	0	0
BrM	5	0	0	0
BrM	6	0	0	0
BrM	1	0	0	0
BrM	1	0	0	0
BrM	4	1	1	0
BrM	5	0	0	0
BrM	1	0	0	0
BrM	4	0	0	0
BrM	5	0	0	0
BrF	1	0	0	0
BrF	4	0	0	0
BrF	5	0	0	0
BrF	4	1	1	0
BrF	5	1	1	0
BrF	6	1	1	1
BrF	4	0	0	0
BrF	5	0	0	0
BrF	6	0	0	0
BrF	7	0	0	0
BrF	8	0	0	0
BrM	1	0	0	0
BrM	4	1	1	0
BrM	5	1	1	0
BrM	6	0	0	0
BrM	7	0	0	0
BrM	1	0	0	0
BrM	4	0	0	0
BrM	5	0	0	0
BrM	1	0	0	0
BrM	4	0	0	0
BrF	3	0	0	0
BrF	4	0	0	0
BrF	5	0	0	0
BrF	6	0	0	0
BrF	7	0	0	0
BrM	4	0	0	0
BrM	5	0	0	0
BrM	6	0	0	0
BrM	7	0	0	0
BrM	8	1	0	1
BrM	9	1	1	0
BrM	10	1	1	0
BrM	11	0	0	0
BrM	1	0	0	0
BrM	4	1	1	1
BrM	5	0	0	0
BrM	6	0	0	0
BrM	7	1	1	0
BrM	8	1	1	0
BrF	4	1	1	1
BrF	5	0	0	0
BrF	6	0	0	0
BrF	7	1	1	0
BrF	8	1	1	0
BrF	4	1	1	0
BrF	5	0	0	0
BrF	6	1	1	0
BrF	7	0	0	0
BrM	3	0	0	0
BrM	4	0	0	0
BrM	6	0	0	0
BrM	7	0	0	0
BrM	8	0	0	0
BrF	1	0	0	0
BrF	4	1	0	1
BrF	5	0	0	0
BrF	6	0	0	0
BrF	7	0	0	0
BrF	8	0	0	0
BrF	9	0	0	0
BrF	11	0	0	0
BrF	12	0	0	0
BrF	13	0	0	0
BrM	1	0	0	0
BrM	1	0	0	0
BrM	4	1	1	0
BrM	5	0	0	0
BrF	6	0	0	0
BrF	7	0	0	0
BrF	8	0	0	0
BrF	9	0	0	0
BrF	10	0	0	0
BrF	11	0	0	0
BrF	3	0	0	0
BrF	4	0	0	0
BrF	5	0	0	0
BrF	6	0	0	0
BrF	7	0	0	0
BrF	8	1	1	0
BrF	9	0	0	0
BrF	10	1	1	0
BrF	11	0	0	0
BrF	12	0	0	0
BrF	4	0	0	0
BrF	5	0	0	0
BrF	6	0	0	0
BrF	7	0	0	0
BrF	8	0	0	0
BrF	9	0	0	0
BrF	10	0	0	0
BrF	11	0	0	0
BrM	3	0	0	0
BrM	4	0	0	0
BrM	5	0	0	0
BrM	6	0	0	0
BrM	7	0	0	0
BrM	8	0	0	0
BrM	9	0	0	0
BrM	3	0	0	0
BrM	4	0	0	0
BrM	3	0	0	0
BrM	4	0	0	0
BrM	5	0	0	0
BrM	6	0	0	0
BrF	3	0	0	0
BrF	4	0	0	0
BrF	5	0	0	0
BrF	3	0	0	0
BrF	4	0	0	0
BrF	5	0	0	0
BrF	6	0	0	0
BrF	7	0	0	0
BrF	9	0	0	0
BrF	10	1	1	0
BrF	3	0	0	0
BrF	5	1	1	0
BrF	6	1	1	0
BrF	7	0	0	0
BrF	8	0	0	0
BrF	9	0	0	0
BrF	10	1	1	0
BrF	8	0	0	0
BrM	2	0	0	0
BrM	3	0	0	0
BrM	6	0	0	0
BrM	7	1	1	0
BrM	8	1	1	1
BrM	9	1	1	0
BrF	3	0	0	0
BrF	4	0	0	0
BrF	5	0	0	0
BrF	6	0	0	0
BrF	7	0	0	0
BrF	8	0	0	0
BrF	9	0	0	0
BrF	3	1	0	1
BrF	4	1	1	0
BrM	3	0	0	0
BrM	4	0	0	0
BrM	3	0	0	0
BrM	4	0	0	0
BrM	5	1	1	0
BrM	6	1	1	0
BrM	7	0	0	0
BrM	8	1	1	0
BrM	9	1	1	0
BrM	10	0	0	0
BrM	11	1	1	1
BrM	12	0	0	0
BrM	3	0	0	0
BrM	4	0	0	0
BrM	5	0	0	0
BrM	6	0	0	0
BrM	7	0	0	0
BrM	8	1	1	0
BrM	9	0	0	0
BrM	10	0	0	0
BrM	11	0	0	0
BrM	3	0	0	0
BrM	4	0	0	0
BrM	5	0	0	0
BrF	3	0	0	0
BrF	4	0	0	0
BrF	5	0	0	0
BrF	6	0	0	0
BrF	7	0	0	0
BrF	8	0	0	0
BrM	5	0	0	0
BrM	6	1	1	0
BrM	7	0	0	0
BrM	8	0	0	0
BrM	9	0	0	0
BrM	11	0	0	0
BrM	12	1	1	0
BrM	2	0	0	0
BrM	3	0	0	0
BrM	4	0	0	0
BrM	5	0	0	0
BrM	6	0	0	0
BrM	7	0	0	0
BrM	8	0	0	0
BrM	9	0	0	0
BrM	10	1	1	0
BrM	11	0	0	0
BrM	1	0	0	0
BrM	4	0	0	0
BrM	5	0	0	0
BrM	6	0	0	0
BrM	7	0	0	0
BrM	3	0	0	0
BrM	4	0	0	0
BrF	1	0	0	0
BrF	2	0	0	0
BrF	3	0	0	0
BrF	4	0	0	0
BrF	5	0	0	0
BrF	6	1	1	0
BrM	3	0	0	0
BrM	4	0	0	0
BrM	5	1	1	0
BrM	6	1	1	1
BrF	3	0	0	0
BrF	4	0	0	0
BrF	5	0	0	0
BrF	6	0	0	0
BrF	7	0	0	0
BrM	4	0	0	0
BrM	5	0	0	0
BrM	6	0	0	0
BrM	7	0	0	0
BrM	8	1	1	0
BrM	9	1	1	0
BrM	10	1	1	0
BrM	11	1	1	0
BrM	12	0	0	0
BrM	2	1	1	0
BrM	3	0	0	0
BrM	4	0	0	0
BrM	5	1	1	0
BrM	2	0	0	0
BrM	3	0	0	0
BrM	4	0	0	0
BrM	5	0	0	0
BrM	6	0	0	0
BrM	7	0	0	0
BrM	8	0	0	0
BrM	9	0	0	0
BrM	10	0	0	0
BrM	11	0	0	0
BrF	4	0	0	0
BrF	5	0	0	0
BrF	6	0	0	0
BrF	7	0	0	0
BrF	8	1	1	0
BrF	9	0	0	0
BrM	2	0	0	0
BrM	3	0	0	0
BrM	4	0	0	0
BrM	5	0	0	0
BrM	6	0	0	0
BrM	7	0	0	0
BrM	8	0	0	0
BrM	9	0	0	0
BrM	10	0	0	0
BrM	11	0	0	0
BrM	3	0	0	0
BrM	4	0	0	0
BrM	7	0	0	0
BrF	3	1	1	0
BrF	4	1	1	0
BrF	5	0	0	0
BrF	6	1	1	0
BrF	7	1	1	0
BrF	9	0	0	0
BrF	10	0	0	0
BrM	2	1	1	0
BrM	3	1	1	0
BrF	3	0	0	0
BrF	4	0	0	0
BrF	3	0	0	0
BrF	4	0	0	0
BrF	3	0	0	0
BrF	4	0	0	0
BrF	5	0	0	0
BrF	4	0	0	0
BrF	5	0	0	0
BrF	2	0	0	0
BrF	3	0	0	0
BrF	4	0	0	0
BrF	5	0	0	0
BrF	6	0	0	0
BrF	8	0	0	0
BrF	9	0	0	0
BrF	10	0	0	0
BrM	2	0	0	0
BrM	3	0	0	0
BrM	4	0	0	0
BrM	5	0	0	0
BrM	6	0	0	0
BrF	2	0	0	0
BrF	3	1	1	0
BrF	4	0	0	0
BrF	5	0	0	0
BrF	6	0	0	0
BrM	2	0	0	0
BrM	3	0	0	0
BrM	4	0	0	0
BrM	5	1	0	1
BrM	6	0	0	0
BrM	3	0	0	0
BrM	4	0	0	0
BrM	5	0	0	0
BrM	6	0	0	0
BrM	7	0	0	0
BrM	8	0	0	0
BrM	9	0	0	0
BrM	10	0	0	0
BrM	11	0	0	0
BrM	12	0	0	0
BrM	2	0	0	0
BrF	3	0	0	0
BrF	4	1	0	1
BrF	5	0	0	0
BrF	6	0	0	0
BrF	7	0	0	0
BrF	8	0	0	0
BrF	9	0	0	0
BrF	10	0	0	0
BrF	2	0	0	0
BrM	2	0	0	0
BrM	3	0	0	0
BrM	4	0	0	0
BrM	5	0	0	0
BrF	2	0	0	0
BrM	3	0	0	0
BrM	4	0	0	0
BrM	2	0	0	0
BrM	3	0	0	0
BrM	4	0	0	0
BrF	3	0	0	0
BrF	4	0	0	0
BrF	5	0	0	0
BrF	6	0	0	0
BrF	7	0	0	0
BrF	8	1	1	0
BrF	9	0	0	0
BrM	2	0	0	0
BrF	3	0	0	0
BrF	4	0	0	0
BrF	5	0	0	0
BrF	6	0	0	0
BrF	7	1	1	0
BrF	8	0	0	0
BrF	9	0	0	0
BrF	10	0	0	0
BrF	11	0	0	0
BrF	10	1	1	0
BrF	11	0	0	0
BrM	2	0	0	0
BrM	3	0	0	0
BrM	4	0	0	0
BrM	5	0	0	0
BrM	6	1	0	1
BrM	7	0	0	0
BrM	8	0	0	0
BrM	9	0	0	0
BrM	10	0	0	0
BrM	11	1	1	0
BrM	2	1	1	0
BrM	3	1	1	0
BrM	4	0	0	0
BrM	5	1	1	0
BrM	6	1	1	0
BrM	7	1	1	0
BrM	8	0	0	0
BrM	9	0	0	0
BrM	10	0	0	0
BrM	11	0	0	0
BrF	2	0	0	0
BrF	3	0	0	0
BrF	4	0	0	0
BrF	2	0	0	0
BrF	2	0	0	0
BrM	2	0	0	0
BrM	3	0	0	0
BrM	4	0	0	0
BrM	5	0	0	0
BrM	6	0	0	0
BrF	2	0	0	0
BrF	3	0	0	0
BrF	4	0	0	0
BrF	5	0	0	0
BrF	6	0	0	0
BrF	7	0	0	0
BrF	8	0	0	0
BrF	9	0	0	0
BrF	10	0	0	0
BrF	11	1	0	1
BrF	4	1	0	1
BrF	5	0	0	0
BrM	1	0	0	0
BrM	2	0	0	0
BrF	1	0	0	0
BrF	2	0	0	0
BrF	3	0	0	0
BrF	2	0	0	0
BrF	3	0	0	0
BrF	4	0	0	0
BrF	1	0	0	0
BrF	2	0	0	0
BrF	3	0	0	0
BrF	4	0	0	0
BrF	5	1	0	1
BrF	6	1	1	0
BrF	7	1	1	0
BrF	8	0	0	0
BrF	9	1	1	0
BrF	10	1	1	0
BrF	2	1	0	1
BrF	3	0	0	0
BrF	4	0	0	0
BrF	5	0	0	0
BrF	6	0	0	0
BrF	7	0	0	0
BrM	2	0	0	0
BrM	3	0	0	0
BrM	4	0	0	0
BrM	5	0	0	0
BrM	6	0	0	0
BrM	7	0	0	0
BrF	1	1	1	0
BrM	2	0	0	0
BrM	3	0	0	0
BrM	4	0	0	0
BrM	5	1	1	1
BrM	6	0	0	0
BrM	7	0	0	0
BrM	8	0	0	0
BrM	9	0	0	0
BrM	10	1	1	0
BrM	11	0	0	0
BrM	1	0	0	0
BrM	2	0	0	0
BrM	3	1	1	0
BrM	1	0	0	0
BrM	2	0	0	0
BrM	3	0	0	0
BrM	4	0	0	0
BrM	5	0	0	0
BrM	1	0	0	0
BrM	2	0	0	0
BrF	1	0	0	0
BrF	1	0	0	0
BrF	2	0	0	0
BrF	3	0	0	0
BrF	4	0	0	0
BrF	5	0	0	0
BrF	7	0	0	0
BrF	8	0	0	0
BrF	9	0	0	0
BrF	10	0	0	0
BrM	2	0	0	0
BrM	3	0	0	0
BrM	4	0	0	0
BrM	2	0	0	0
BrM	3	0	0	0
BrM	4	1	1	0
BrM	5	1	1	0
BrM	6	0	0	0
BrM	7	0	0	0
BrM	8	0	0	0
BrM	9	0	0	0
BrM	10	0	0	0
BrF	3	0	0	0
BrF	4	0	0	0
BrF	1	0	0	0
BrF	2	0	0	0
BrF	3	0	0	0
BrF	4	0	0	0
BrF	5	1	0	1
BrF	6	0	0	0
BrF	7	0	0	0
BrF	8	0	0	0
BrF	9	0	0	0
BrF	10	1	1	0
BrF	4	0	0	0
BrF	5	0	0	0
BrF	6	0	0	0
BrF	7	0	0	0
BrF	8	0	0	0
BrF	9	0	0	0
BrF	1	0	0	0
BrF	2	0	0	0
BrF	3	0	0	0
BrF	4	0	0	0
BrF	5	0	0	0
BrF	6	0	0	0
BrF	7	0	0	0
BrF	8	0	0	0
BrF	9	0	0	0
BrF	10	0	0	0
BrF	1	0	0	0
BrF	1	0	0	0
BrF	2	0	0	0
BrF	3	0	0	0
BrF	4	0	0	0
BrF	2	0	0	0
BrF	3	0	0	0
BrF	2	0	0	0
BrF	3	0	0	0
BrF	4	0	0	0
BrF	8	0	0	0
BrM	3	0	0	0
BrM	4	0	0	0
BrF	1	0	0	0
BrF	2	0	0	0
BrF	3	0	0	0
BrF	4	0	0	0
BrF	5	0	0	0
BrF	6	0	0	0
BrF	1	0	0	0
BrF	2	0	0	0
BrF	3	0	0	0
BrF	4	0	0	0
BrF	5	0	0	0
[truncated: 1,153 more rows]

## Sheet: Supplementary Figure 3
DominantFemaleAge	DominantMaleAge
0	3
0	6
1	1
1	1
1	1
1	1
1	1
1	1
1	1
1	1
1	1
1	1
1	1
1	1
1	1
1	1
1	1
1	1
1	1
1	1
1	1
1	1
1	1
1	1
1	1
1	1
1	1
1	2
1	2
1	2
1	2
1	2
1	2
1	2
1	2
1	2
1	2
1	2
1	2
1	2
1	2
1	2
1	2
1	2
1	2
1	2
1	3
1	3
1	3
1	3
1	3
1	3
1	3
1	3
1	3
1	3
1	3
1	3
1	3
1	3
1	3
1	4
1	4
1	4
1	4
1	4
1	4
1	4
1	4
1	4
1	4
1	4
1	4
1	4
1	4
1	4
1	4
1	5
1	5
1	5
1	5
1	5
1	5
1	5
1	5
1	5
1	5
1	6
1	6
1	6
1	6
1	6
1	6
1	6
1	6
1	6
1	7
1	7
1	7
1	7
1	7
1	7
1	7
1	7
1	7
1	8
1	8
1	8
1	8
1	8
1	9
1	9
1	10
1	10
1	10
1	10
1	11
1	11
1	12
1	12
1	13
1	14
1	15
2	1
2	1
2	1
2	1
2	1
2	1
2	1
2	1
2	1
2	1
2	1
2	1
2	1
2	1
2	1
2	1
2	1
2	1
2	1
2	1
2	1
2	1
2	1
2	1
2	1
2	2
2	2
2	2
2	2
2	2
2	2
2	2
2	2
2	2
2	2
2	2
2	2
2	2
2	2
2	2
2	2
2	2
2	2
2	2
2	2
2	2
2	2
2	2
2	2
2	2
2	2
2	2
2	2
2	2
2	2
2	2
2	2
2	2
2	2
2	2
2	2
2	2
2	2
2	2
2	2
2	2
2	2
2	2
2	2
2	2
2	2
2	2
2	2
2	2
2	2
2	2
2	2
2	2
2	2
2	2
2	2
2	2
2	2
2	2
2	3
2	3
2	3
2	3
2	3
2	3
2	3
2	3
2	3
2	3
2	3
2	3
2	3
2	3
2	3
2	3
2	3
2	3
2	3
2	3
2	3
2	3
2	3
2	3
2	3
2	3
2	4
2	4
2	4
2	4
2	4
2	4
2	4
2	4
2	4
2	4
2	4
2	4
2	4
2	4
2	4
2	4
2	4
2	4
2	4
2	4
2	4
2	4
2	4
2	4
2	5
2	5
2	5
2	5
2	5
2	5
2	5
2	5
2	5
2	5
2	5
2	5
2	5
2	5
2	5
2	5
2	5
2	5
2	5
2	6
2	6
2	6
2	6
2	6
2	6
2	6
2	6
2	6
2	6
2	6
2	6
2	6
2	6
2	6
2	6
2	6
2	6
2	7
2	7
2	7
2	7
2	7
2	7
2	7
2	7
2	7
2	7
2	7
2	8
2	8
2	8
2	8
2	8
2	8
2	8
2	8
2	8
2	8
2	8
2	9
2	9
2	9
2	9
2	9
2	9
2	9
2	10
2	10
2	10
2	10
2	11
2	11
2	11
2	11
2	11
2	13
2	13
2	13
2	13
2	13
2	13
2	14
2	15
3	1
3	1
3	1
3	1
3	1
3	1
3	1
3	1
3	1
3	1
3	1
3	1
3	1
3	1
3	1
3	1
3	1
3	1
3	1
3	1
3	2
3	2
3	2
3	2
3	2
3	2
3	2
3	2
3	2
3	2
3	2
3	2
3	2
3	2
3	2
3	2
3	2
3	2
3	2
3	2
3	2
3	2
3	2
3	2
3	2
3	2
3	2
3	2
3	2
3	2
3	2
3	2
3	2
3	2
3	2
3	3
3	3
3	3
3	3
3	3
3	3
3	3
3	3
3	3
3	3
3	3
3	3
3	3
3	3
3	3
3	3
3	3
3	3
3	3
3	3
3	3
3	3
3	3
3	3
3	3
3	3
3	3
3	3
3	3
3	3
3	3
3	3
3	3
3	3
3	3
3	3
3	3
3	3
3	3
3	3
3	3
3	3
3	3
3	3
3	3
3	3
3	3
3	3
3	3
3	3
3	3
3	3
3	3
3	3
3	3
3	3
3	3
3	3
3	3
3	3
3	3
3	3
3	3
3	3
3	3
3	3
3	3
3	3
3	3
3	3
3	3
3	4
3	4
3	4
3	4
3	4
3	4
3	4
3	4
3	4
3	4
3	4
3	4
3	4
3	4
3	4
3	4
3	4
3	4
3	4
3	4
3	4
3	4
3	5
3	5
3	5
3	5
3	5
3	5
3	5
3	5
3	5
3	5
3	5
3	5
3	5
3	5
3	5
3	5
3	5
3	5
3	6
3	6
3	6
3	6
3	6
3	6
3	6
3	6
3	6
3	6
3	6
3	6
3	6
3	7
3	7
3	7
3	7
3	7
3	7
3	7
3	7
3	7
3	7
3	7
3	7
3	7
3	7
3	7
3	7
3	7
3	8
3	8
3	8
3	8
3	8
3	8
3	8
3	8
3	8
3	8
3	9
3	9
3	9
3	9
3	9
3	9
3	9
3	9
3	9
3	9
3	9
3	9
3	9
3	9
3	9
3	10
3	10
3	10
3	10
3	10
3	10
3	11
3	11
3	12
3	12
3	12
3	13
3	14
3	14
4	1
4	1
4	1
4	1
4	1
4	1
4	1
4	1
4	1
4	1
4	1
4	1
4	1
4	1
4	1
4	1
4	1
4	1
4	1
4	1
4	1
4	1
4	2
4	2
4	2
4	2
4	2
4	2
4	2
4	2
4	2
4	2
4	2
4	2
4	2
4	2
4	2
4	2
4	2
4	2
4	2
4	2
4	2
4	2
4	2
4	2
4	3
4	3
4	3
4	3
4	3
4	3
4	3
4	3
4	3
4	3
4	3
4	3
4	3
4	3
4	3
4	3
4	3
4	3
4	3
4	3
4	3
4	3
4	3
4	3
4	3
4	3
4	3
4	3
4	3
4	3
4	3
4	3
4	3
4	4
4	4
4	4
4	4
4	4
4	4
4	4
4	4
4	4
4	4
4	4
4	4
4	4
4	4
4	4
4	4
4	4
4	4
4	4
4	4
4	4
4	4
4	4
4	4
4	4
4	4
4	4
4	4
4	4
4	4
4	4
4	4
4	4
4	4
4	4
4	4
4	4
4	4
4	4
4	4
4	4
4	4
4	4
4	4
4	4
4	4
4	4
4	4
4	4
4	5
4	5
4	5
4	5
4	5
4	5
4	5
4	5
4	5
4	5
4	5
4	5
4	5
4	5
4	5
4	5
4	5
4	5
4	6
4	6
4	6
4	6
4	6
4	6
4	6
4	6
4	6
4	6
4	6
4	7
4	7
4	7
4	7
4	7
4	7
4	7
4	7
4	7
4	7
4	7
4	7
4	7
4	8
4	8
4	8
4	8
4	8
4	8
4	8
4	8
4	8
4	8
4	8
4	9
4	9
4	9
4	9
4	9
4	9
4	9
4	9
4	10
4	10
4	10
4	10
4	10
4	10
4	10
4	10
4	10
4	10
4	10
4	10
4	11
4	11
4	11
4	11
4	11
4	11
4	12
4	12
4	13
4	13
4	13
4	13
4	15
5	1
5	1
5	1
5	1
5	1
5	1
5	1
5	1
5	1
5	1
5	1
5	1
5	1
5	1
5	1
5	1
5	1
5	1
5	1
5	2
5	2
5	2
5	2
5	2
5	2
5	2
5	2
5	2
5	2
5	2
5	2
5	2
5	2
5	2
5	2
5	2
5	2
5	2
5	2
5	2
5	2
5	2
5	2
5	3
5	3
5	3
5	3
5	3
5	3
5	3
5	3
5	3
5	3
5	3
5	3
5	3
5	3
5	3
5	3
5	3
5	3
5	3
5	3
5	3
5	3
5	3
5	3
5	3
5	4
5	4
5	4
5	4
5	4
5	4
5	4
5	4
5	4
5	4
5	4
5	4
5	4
5	4
5	4
5	4
5	4
5	4
5	4
5	4
5	4
5	4
5	4
5	5
5	5
5	5
5	5
5	5
5	5
5	5
5	5
5	5
5	5
5	5
5	5
5	5
5	5
5	5
5	5
5	5
5	5
5	5
5	5
5	5
5	5
5	5
5	5
5	5
5	5
5	6
5	6
5	6
5	6
5	6
5	6
5	6
5	6
5	6
5	6
5	6
5	6
5	6
5	6
5	7
5	7
5	7
5	7
5	7
5	7
5	7
5	8
5	8
5	8
5	8
5	8
5	8
5	8
5	8
5	8
5	8
5	8
5	8
5	9
5	9
5	9
5	9
5	9
5	9
5	10
5	10
5	10
5	10
5	10
5	11
5	11
5	11
5	11
5	11
5	11
5	11
5	12
5	12
5	12
5	12
5	16
6	1
6	1
6	1
6	1
6	1
6	1
6	1
6	1
6	1
6	1
6	1
6	1
6	1
6	1
6	1
6	1
6	1
6	1
6	2
6	2
6	2
6	2
6	2
6	2
6	2
6	2
6	2
6	2
6	2
6	2
6	2
6	2
6	2
6	2
6	2
6	2
6	3
6	3
6	3
6	3
6	3
6	3
6	3
6	3
6	3
6	3
6	3
6	3
6	3
6	3
6	3
6	3
6	3
6	3
6	3
6	3
6	3
6	3
6	4
6	4
6	4
6	4
6	4
6	4
6	4
6	4
6	4
6	4
6	4
6	5
6	5
6	5
6	5
6	5
6	5
6	5
6	5
6	5
6	5
6	5
6	5
6	6
6	6
6	6
6	6
6	6
6	6
6	6
6	6
6	6
6	6
6	6
6	6
6	6
6	6
6	7
6	7
6	7
6	7
6	7
6	8
6	8
6	8
6	8
6	8
6	9
6	9
6	9
6	9
6	9
6	9
6	9
6	9
6	9
6	10
6	10
6	10
6	10
6	10
6	10
6	11
6	11
6	11
6	11
6	11
6	12
6	12
6	12
6	12
6	13
6	13
7	1
7	1
7	1
7	1
7	1
7	2
7	2
7	2
7	2
7	2
7	2
7	2
7	2
7	2
7	2
7	2
7	2
7	2
7	2
7	2
7	2
7	2
7	2
7	2
7	2
7	2
7	2
7	2
7	2
7	3
7	3
7	3
7	3
7	3
7	3
7	3
7	3
7	3
7	3
7	3
7	3
7	4
7	4
7	4
7	4
7	4
7	4
7	4
7	4
7	4
7	4
7	4
7	4
7	4
7	4
7	4
7	4
7	4
7	4
7	5
7	5
7	5
7	5
7	5
7	5
7	6
7	6
7	6
7	6
7	6
7	6
7	6
7	6
7	6
7	6
7	7
7	7
7	7
7	7
7	7
7	7
7	7
7	7
7	8
7	8
7	8
7	9
7	9
7	9
7	9
7	10
7	10
7	10
7	10
7	10
7	11
7	11
7	11
7	11
7	11
7	11
7	12
7	12
7	12
7	12
7	13
7	13
7	14
7	15
8	0
8	1
8	1
8	1
8	2
8	2
8	2
8	2
8	2
8	2
8	2
8	2
8	2
8	2
8	2
8	2
8	2
8	2
8	2
8	2
8	2
8	2
8	3
8	3
8	3
8	3
8	3
8	3
8	3
8	3
8	3
8	3
8	3
8	3
8	3
8	3
8	3
8	3
8	4
8	4
8	4
8	4
8	4
8	4
8	5
8	5
8	5
8	5
8	5
8	5
8	5
8	5
8	5
8	5
8	5
8	6
8	6
8	7
8	7
8	8
8	8
8	8
8	8
8	8
8	8
8	8
8	9
8	9
8	9
8	10
8	10
8	10
8	11
8	11
8	11
8	11
8	11
8	12
8	12
8	12
8	13
8	13
8	13
8	14
8	14
9	1
9	1
9	1
9	1
9	1
9	1
9	1
9	1
9	1
9	1
9	1
9	2
9	2
9	2
9	2
9	2
9	2
9	2
9	2
9	2
9	2
9	3
9	3
9	3
9	3
9	3
9	3
9	3
9	3
9	3
9	3
9	3
9	3
9	3
9	4
9	4
9	4
9	4
9	4
9	4
9	4
9	4
9	4
9	5
9	5
9	5
9	5
9	5
9	5
9	5
9	5
9	5
9	5
9	5
9	6
9	6
9	6
9	6
9	6
9	6
9	6
9	6
9	7
9	7
9	7
9	8
9	8
9	8
9	8
9	8
9	9
9	10
9	10
9	10
9	10
9	11
9	11
9	12
9	13
9	13
9	14
10	1
10	1
10	1
10	1
10	1
10	1
10	2
10	2
10	2
10	2
10	2
10	2
10	2
10	2
10	3
10	3
10	3
10	3
10	3
10	3
10	3
10	4
10	4
10	4
10	4
10	4
10	4
10	4
10	4
10	4
10	5
10	5
10	5
10	5
10	5
10	5
10	5
10	6
10	6
10	6
10	6
10	7
10	7
10	7
10	9
10	9
10	9
10	9
10	10
10	10
10	11
10	11
10	12
10	13
10	15
10	15
11	1
11	1
11	2
11	2
11	2
11	2
11	2
11	2
11	2
11	3
11	3
11	3
11	3
11	3
11	4
11	4
11	4
11	4
11	5
11	5
11	5
11	5
11	5
11	6
11	6
11	6
11	6
11	7
11	7
11	8
11	8
11	9
11	10
11	10
11	10
11	11
11	12
11	13
11	15
11	16
12	2
12	3
12	3
12	4
12	4
12	4
12	5
12	5
12	5
12	6
12	6
12	6
12	6
12	7
12	7
12	7
12	8
12	8
12	9
12	10
12	10
12	11
12	11
12	12
12	14
13	1
13	1
13	2
13	2
13	4
13	4
13	5
13	5
13	6
13	6
13	7
13	8
13	8
13	9
13	11
13	12
13	13
13	15
14	2
14	3
14	3
14	3
14	3
14	4
14	6
14	6
14	8
14	9
14	9
14	10
14	12
14	13
14	16
15	4
15	9
15	10
15	11
15	13
16	5
16	10
16	12
17	2
17	10
18	3
